# Supplementary material for: Quinolinium 8-hy­droxy-7-iodo­quinoline-5-sulfonate 0.8-hydrate
Source: Acta Crystallogr Sect E Struct Rep Online. 2012 Nov 14;68(Pt 12):o3349. doi: 10.1107/S1600536812046247 (PMC3588950; doi:10.1107/S1600536812046247)
Supplement: Supplementary file 1 [file e-68-o3349-sup1.cif]

##############################################################################
#                                                                            #
# This CIF contains the data in a paper accepted for publication in          #
# Acta Crystallographica Section E. It conforms to the requirements of       #
# Notes for Authors for Acta Crystallographica Section E, and has been       #
# peer reviewed under the auspices of the IUCr Commission on Journals.       #
#                                                                            #
# Full details of the Crystallographic Information File format               #
# are given in the paper "The Crystallographic Information File (CIF):       #
# a New Standard Archive File for Crystallography" by S. R. Hall, F. H.      #
# Allen and I. D. Brown [Acta Cryst. (1991), A47, 655-685].                  #
#                                                                            #
# The current version of the core CIF dictionary is obtainable from          #
# ftp://ftp.iucr.org/pub/cif_core.dic.                                       #
#                                                                            #
# Software is freely available for graphical display of the structure(s)     #
# in this CIF. For information consult the CIF software page                 #
# http://www.iucr.org/resources/cif/software.                                #
#                                                                            #
# This file may be used for bona fide research purposes within the           #
# scientific community so long as proper attribution is given to the journal # 
# article from which it was obtained.                                        #
#                                                                            #
##############################################################################
data_I
_audit_creation_method     SHELXL-97
_chemical_name_systematic
;
Quinolinium 8-hydroxy-7-iodoquinoline-5-sulfonate 0.8-hydrate
;
_chemical_name_common     'ferron-quinoline hydrate salt'
_chemical_formula_moiety     'C9 H8 N +, C9 H5 I N O4 S -, 0.8(H2 O)'
_chemical_formula_sum     'C18 H14.6 I N2 O4.8 S'
_chemical_formula_iupac     'C9 H8 N +, C9 H5 I N O4 S -, 0.8H2 O'
_chemical_formula_weight     494.69
_chemical_melting_point     ?
_symmetry_cell_setting     orthorhombic
_symmetry_space_group_name_H-M     'P c a 21'
_symmetry_space_group_name_Hall     'P 2c -2ac'
loop_
    _symmetry_equiv_pos_as_xyz
    'x, y, z'
    '-x, -y, z+1/2'
    '-x+1/2, y, z+1/2'
    'x+1/2, -y, z'
_cell_length_a     16.2403(5)
_cell_length_b     7.1539(3)
_cell_length_c     15.2458(5)
_cell_angle_alpha     90.00
_cell_angle_beta     90.00
_cell_angle_gamma     90.00
_cell_volume     1771.28(11)
_cell_formula_units_Z     4
_cell_measurement_reflns_used     1806
_cell_measurement_theta_min     3.38
_cell_measurement_theta_max     28.86
_cell_measurement_temperature     200(2)
_exptl_crystal_description     'flat prism'
_exptl_crystal_colour     'yellow'
_exptl_crystal_size_max     0.32
_exptl_crystal_size_mid     0.25
_exptl_crystal_size_min     0.12
_exptl_crystal_density_diffrn     1.855
_exptl_crystal_density_meas     ?
_exptl_crystal_density_method     'not measured'
_exptl_crystal_F_000     976
_exptl_absorpt_coefficient_mu     1.959
_exptl_absorpt_correction_type     multi-scan
_exptl_absorpt_process_details     '(CrysAlis PRO; Agilent, 2012)'
_exptl_absorpt_correction_T_min     0.906
_exptl_absorpt_correction_T_max     0.980
_exptl_special_details     ?
_diffrn_ambient_temperature     200(2)
_diffrn_radiation_type     MoK\a
_diffrn_radiation_wavelength     0.71073
_diffrn_radiation_source     'fine-focus sealed tube'
_diffrn_radiation_monochromator     graphite
_diffrn_measurement_device_type     'Oxford Diffraction Gemini-S CCD-detector'
_diffrn_measurement_method     '\w scans'
_diffrn_detector_area_resol_mean     16.077
_diffrn_reflns_number     6143
_diffrn_reflns_av_R_equivalents     0.0275
_diffrn_reflns_av_sigmaI/netI     0.0406
_diffrn_reflns_theta_min     3.39
_diffrn_reflns_theta_max     28.92
_diffrn_reflns_theta_full     26.00
_diffrn_measured_fraction_theta_max     0.888
_diffrn_measured_fraction_theta_full     0.997
_diffrn_reflns_limit_h_min     -22
_diffrn_reflns_limit_h_max     15
_diffrn_reflns_limit_k_min     -6
_diffrn_reflns_limit_k_max     9
_diffrn_reflns_limit_l_min     -19
_diffrn_reflns_limit_l_max     19
_diffrn_standards_number     0
_diffrn_standards_interval_count     .
_diffrn_standards_interval_time     .
_diffrn_standards_decay_%     ?
_refine_special_details
;
Refinement of <i>F</i>^2^ against ALL reflections. The weighted <i>R</i>-factor
<i>wR</i> and goodness of fit <i>S</i> are based on <i>F</i>^2^, conventional
<i>R</i>-factors <i>R</i> are based on <i>F</i>, with <i>F</i> set to zero for
negative <i>F</i>^2^. The threshold expression of <i>F</i>^2^ >
\s(<i>F</i>^2^) is used only for calculating <i>R</i>-factors(gt) <i>etc</i>.
and is not relevant to the choice of reflections for refinement.
<i>R</i>-factors based on <i>F</i>^2^ are statistically about twice as large
as those based on <i>F</i>, and <i>R</i>- factors based on ALL data will be
even larger.
;
_reflns_number_total     3207
_reflns_number_gt     2709
_reflns_threshold_expression     I>2\s(I)
_refine_ls_structure_factor_coef     Fsqd
_refine_ls_matrix_type     full
_refine_ls_R_factor_all     0.0494
_refine_ls_R_factor_gt     0.0397
_refine_ls_wR_factor_gt     0.0771
_refine_ls_wR_factor_ref     0.0819
_refine_ls_goodness_of_fit_ref     1.177
_refine_ls_restrained_S_all     1.177
_refine_ls_number_reflns     3207
_refine_ls_number_parameters     244
_refine_ls_number_restraints     1
_refine_ls_hydrogen_treatment     constr
_refine_ls_weighting_scheme     calc
_refine_ls_weighting_details
         'calc w=1/[\s^2^(Fo^2^)+(0.0181P)^2^+3.2291P] where P=(Fo^2^+2Fc^2^)/3'
_atom_sites_solution_hydrogens     geom
_atom_sites_solution_primary     direct
_atom_sites_solution_secondary     difmap
_refine_ls_shift/su_max     0.004
_refine_ls_shift/su_mean     0.000
_refine_diff_density_max     0.646
_refine_diff_density_min     -0.657
_refine_ls_extinction_method     none
_refine_ls_extinction_coef     ?
_refine_ls_abs_structure_details     'Flack (1983), 789 Friedel pairs'
_refine_ls_abs_structure_Flack     0.01(3)
loop_
    _atom_type_symbol
    _atom_type_description
    _atom_type_scat_dispersion_real
    _atom_type_scat_dispersion_imag
    _atom_type_scat_source
    'C' 'C' 0.0033 0.0016
                         'International Tables Vol C Tables 4.2.6.8 and 6.1.1.4'
    'H' 'H' 0.0000 0.0000
                         'International Tables Vol C Tables 4.2.6.8 and 6.1.1.4'
    'N' 'N' 0.0061 0.0033
                         'International Tables Vol C Tables 4.2.6.8 and 6.1.1.4'
    'O' 'O' 0.0106 0.0060
                         'International Tables Vol C Tables 4.2.6.8 and 6.1.1.4'
    'S' 'S' 0.1246 0.1234
                         'International Tables Vol C Tables 4.2.6.8 and 6.1.1.4'
    'I' 'I' -0.4742 1.8119
                         'International Tables Vol C Tables 4.2.6.8 and 6.1.1.4'
_computing_data_collection     'CrysAlis PRO (Agilent, 2012)'
_computing_cell_refinement     'CrysAlis PRO (Agilent, 2012)'
_computing_data_reduction     'CrysAlis PRO (Agilent, 2012)'
_computing_structure_solution     'SIR92 (Altomare <i>et al.</i>, 1993)'
_computing_structure_refinement
                      'SHELXL97 (Sheldrick, 2008) within WinGX (Farrugia, 2012)'
_computing_molecular_graphics     'PLATON (Spek, 2009)'
_computing_publication_material     'PLATON (Spek, 2009)'
loop_
    _atom_site_type_symbol
    _atom_site_label
    _atom_site_fract_x
    _atom_site_fract_y
    _atom_site_fract_z
    _atom_site_U_iso_or_equiv
    _atom_site_thermal_displace_type
    _atom_site_calc_flag
    _atom_site_refinement_flags
    _atom_site_occupancy
    N N1A 0.5706(6) 0.4412(12) 0.3693(6) 0.020(2) Uiso . . 0.630
    C C2A 0.6389(9) 0.4939(16) 0.3279(9) 0.025(3) Uiso . . 0.630
    C C3A 0.6447(7) 0.4807(15) 0.2359(9) 0.019(2) Uiso . . 0.630
    C C4A 0.5784(8) 0.4161(17) 0.1888(8) 0.026(3) Uiso . . 0.630
    C C5A 0.4375(7) 0.2937(15) 0.1920(9) 0.023(3) Uiso . . 0.630
    C C6A 0.3681(8) 0.2443(17) 0.2377(9) 0.030(2) Uiso . . 0.630
    C C7A 0.3664(8) 0.2600(17) 0.3288(10) 0.026(2) Uiso . . 0.630
    C C8A 0.4325(10) 0.3261(17) 0.3750(8) 0.026(3) Uiso . . 0.630
    C C9A 0.5015(8) 0.3760(17) 0.3272(8) 0.021(3) Uiso . . 0.630
    C C10A 0.5084(11) 0.356(3) 0.2307(12) 0.022(5) Uiso . . 0.630
    C C8B 0.6037(15) 0.466(3) 0.3434(14) 0.020(4) Uiso . . 0.370
    C C9B 0.5273(13) 0.388(3) 0.3220(12) 0.013(4) Uiso . . 0.370
    C C10B 0.4986(15) 0.362(3) 0.2426(16) 0.006(6) Uiso . . 0.370
    C C3B 0.3682(13) 0.254(3) 0.2889(17) 0.029(4) Uiso . . 0.370
    C C4B 0.4180(12) 0.288(3) 0.2210(14) 0.020(4) Uiso . . 0.370
    C C5B 0.5542(14) 0.390(3) 0.1688(15) 0.032(5) Uiso . . 0.370
    C C6B 0.6308(13) 0.451(3) 0.1885(15) 0.030(4) Uiso . . 0.370
    C C7B 0.6552(12) 0.496(3) 0.2747(15) 0.022(4) Uiso . . 0.370
    N N1B 0.4736(11) 0.341(2) 0.3879(10) 0.022(3) Uiso . . 0.370
    C C2B 0.4005(15) 0.285(3) 0.3719(14) 0.028(5) Uiso . . 0.370
    I I7 0.30996(2) 0.75195(7) 0.45473(4) 0.02590(10)
                                                    Uani . . 1.000
    S S5 0.38785(10) 0.7547(3) 0.09027(10) 0.0232(4) Uani . . 1.000
    O O8 0.4943(2) 0.8886(6) 0.4574(4) 0.0265(11) Uani . . 1.000
    O O51 0.3101(3) 0.6580(7) 0.0999(3) 0.0327(16) Uani . . 1.000
    O O52 0.3807(3) 0.9388(7) 0.0506(3) 0.0280(16) Uani . . 1.000
    O O53 0.4497(3) 0.6391(7) 0.0466(3) 0.0323(16) Uani . . 1.000
    N N1 0.6037(3) 0.9565(7) 0.3285(4) 0.0220(17) Uani . . 1.000
    C C2 0.6580(4) 0.9911(9) 0.2656(5) 0.027(2) Uani . . 1.000
    C C3 0.6418(4) 0.9684(9) 0.1760(5) 0.0233(19) Uani . . 1.000
    C C4 0.5659(4) 0.9043(9) 0.1505(4) 0.0223(19) Uani . . 1.000
    C C5 0.4255(4) 0.7936(7) 0.1981(4) 0.0150(17) Uani . . 1.000
    C C6 0.3719(4) 0.7600(9) 0.2665(4) 0.0183(17) Uani . . 1.000
    C C7 0.3948(4) 0.7926(7) 0.3545(4) 0.0147(17) Uani . . 1.000
    C C8 0.4722(4) 0.8578(8) 0.3737(4) 0.0173(17) Uani . . 1.000
    C C9 0.5289(4) 0.8920(8) 0.3042(4) 0.0157(17) Uani . . 1.000
    C C10 0.5063(4) 0.8627(8) 0.2143(4) 0.0167(17) Uani . . 1.000
    O O1W 0.2775(5) 1.2846(9) 0.0055(5) 0.057(3) Uani . . 0.800
    H H4A 0.58090 0.41330 0.12790 0.0310 Uiso calc . 0.630
    H H5A 0.43630 0.28440 0.13110 0.0270 Uiso calc R 0.630
    H H6A 0.32210 0.20010 0.20780 0.0360 Uiso calc . 0.630
    H H7A 0.31910 0.22470 0.35900 0.0310 Uiso calc . 0.630
    H H8A 0.43110 0.33690 0.43570 0.0310 Uiso calc . 0.630
    H H1A 0.56960 0.44830 0.42560 0.0240 Uiso calc . 0.630
    H H2A 0.68320 0.53980 0.35990 0.0300 Uiso calc . 0.630
    H H3A 0.69290 0.51530 0.20730 0.0220 Uiso calc . 0.630
    H H1B 0.48960 0.34940 0.44150 0.0260 Uiso calc . 0.370
    H H2B 0.36610 0.26310 0.41960 0.0330 Uiso calc . 0.370
    H H3B 0.31450 0.21280 0.28100 0.0350 Uiso calc . 0.370
    H H4B 0.40210 0.26440 0.16340 0.0240 Uiso calc . 0.370
    H H5B 0.53800 0.36630 0.11140 0.0380 Uiso calc . 0.370
    H H6B 0.66890 0.46380 0.14340 0.0360 Uiso calc . 0.370
    H H7B 0.70690 0.54790 0.28460 0.0270 Uiso calc . 0.370
    H H8B 0.61840 0.49450 0.40080 0.0250 Uiso calc . 0.370
    H H2 0.71010 1.03290 0.28190 0.0320 Uiso calc R 1.000
    H H3 0.68190 0.99650 0.13450 0.0280 Uiso calc R 1.000
    H H4 0.55400 0.88840 0.09130 0.0270 Uiso calc R 1.000
    H H6 0.31940 0.71470 0.25440 0.0220 Uiso calc R 1.000
    H H8 0.54190 0.92330 0.45790 0.0390 Uiso . R 1.000
    H H11W 0.30700 1.18390 0.01810 0.0850 Uiso . . 0.800
    H H12W 0.28600 1.39490 0.03310 0.0850 Uiso . . 0.800
loop_
    _atom_site_aniso_label
    _atom_site_aniso_U_11
    _atom_site_aniso_U_22
    _atom_site_aniso_U_33
    _atom_site_aniso_U_12
    _atom_site_aniso_U_13
    _atom_site_aniso_U_23
    I7 0.0229(2) 0.0360(2) 0.0189(2) -0.0052(2) 0.0053(2) -0.0028(2)
    S5 0.0250(8) 0.0290(8) 0.0156(6) -0.0017(8) -0.0034(6) 0.0023(7)
    O8 0.025(2) 0.036(2) 0.0184(18) -0.0057(18) -0.006(3) -0.007(3)
    O51 0.030(3) 0.043(3) 0.025(2) -0.017(2) -0.010(2) 0.003(2)
    O52 0.028(3) 0.031(3) 0.025(2) 0.000(2) -0.003(2) 0.010(2)
    O53 0.045(3) 0.031(3) 0.021(2) 0.006(3) 0.000(2) -0.009(2)
    N1 0.017(3) 0.022(3) 0.027(3) -0.005(2) -0.003(2) -0.001(3)
    C2 0.018(3) 0.023(4) 0.041(4) 0.002(3) -0.007(3) 0.007(3)
    C3 0.018(3) 0.017(3) 0.035(4) 0.006(3) 0.005(3) 0.003(3)
    C4 0.028(4) 0.016(3) 0.023(3) 0.005(3) 0.004(3) 0.004(3)
    C5 0.025(3) 0.008(3) 0.012(3) 0.000(2) 0.001(2) 0.000(2)
    C6 0.018(3) 0.019(3) 0.018(3) -0.003(3) -0.002(2) 0.004(3)
    C7 0.013(3) 0.011(3) 0.020(3) -0.001(2) 0.006(2) 0.001(2)
    C8 0.020(3) 0.014(3) 0.018(3) 0.001(2) 0.001(3) -0.004(3)
    C9 0.013(3) 0.009(3) 0.025(3) 0.000(2) 0.001(2) -0.001(2)
    C10 0.018(3) 0.012(3) 0.020(3) -0.001(2) 0.000(3) 0.008(3)
    O1W 0.070(5) 0.027(4) 0.073(5) 0.023(4) -0.034(4) -0.010(4)
_geom_special_details
;
Bond distances, angles <i>etc</i>. have been calculated using the rounded
fractional coordinates. All su's are estimated from the variances of the
(full) variance-covariance matrix. The cell e.s.d.'s are taken into account in
the estimation of distances, angles and torsion angles
;
loop_
    _geom_bond_atom_site_label_1
    _geom_bond_atom_site_label_2
    _geom_bond_site_symmetry_1
    _geom_bond_site_symmetry_2
    _geom_bond_distance
    _geom_bond_publ_flag
    I7 C7 . . 2.078(6) no
    S5 O52 . . 1.454(5) no
    S5 O51 . . 1.447(5) no
    S5 O53 . . 1.462(5) no
    S5 C5 . . 1.776(6) no
    O8 C8 . . 1.344(8) no
    O8 H8 . . 0.8100 no
    O1W H12W . . 0.9000 no
    O1W H11W . . 0.8900 no
    N1A C2A . . 1.331(17) no
    N1A C9A . . 1.374(16) no
    N1B C9B . . 1.37(3) no
    N1B C2B . . 1.28(3) no
    N1A H1A . . 0.8600 no
    N1B H1B . . 0.8600 no
    N1 C2 . . 1.326(9) no
    N1 C9 . . 1.351(8) no
    C2A C3A . . 1.409(19) no
    C2B C3B . . 1.39(3) no
    C3A C4A . . 1.374(17) no
    C3B C4B . . 1.34(3) no
    C4A C10A . . 1.37(2) no
    C4B C10B . . 1.45(3) no
    C5A C10A . . 1.37(2) no
    C5A C6A . . 1.371(18) no
    C5B C6B . . 1.35(3) no
    C5B C10B . . 1.46(3) no
    C6A C7A . . 1.39(2) no
    C6B C7B . . 1.41(3) no
    C7A C8A . . 1.37(2) no
    C7B C8B . . 1.36(3) no
    C8A C9A . . 1.38(2) no
    C8B C9B . . 1.40(3) no
    C9A C10A . . 1.48(2) no
    C9B C10B . . 1.31(3) no
    C2A H2A . . 0.9300 no
    C2B H2B . . 0.9300 no
    C3A H3A . . 0.9300 no
    C3B H3B . . 0.9300 no
    C4A H4A . . 0.9300 no
    C4B H4B . . 0.9300 no
    C5A H5A . . 0.9300 no
    C5B H5B . . 0.9300 no
    C6A H6A . . 0.9300 no
    C6B H6B . . 0.9300 no
    C7A H7A . . 0.9300 no
    C7B H7B . . 0.9300 no
    C8A H8A . . 0.9300 no
    C8B H8B . . 0.9300 no
    C2 C3 . . 1.401(11) no
    C3 C4 . . 1.371(9) no
    C4 C10 . . 1.404(9) no
    C5 C6 . . 1.380(9) no
    C5 C10 . . 1.424(9) no
    C6 C7 . . 1.412(9) no
    C7 C8 . . 1.372(9) no
    C8 C9 . . 1.425(9) no
    C9 C10 . . 1.434(9) no
    C2 H2 . . 0.9300 no
    C3 H3 . . 0.9300 no
    C4 H4 . . 0.9300 no
    C6 H6 . . 0.9300 no
loop_
    _geom_angle_atom_site_label_1
    _geom_angle_atom_site_label_2
    _geom_angle_atom_site_label_3
    _geom_angle_site_symmetry_1
    _geom_angle_site_symmetry_2
    _geom_angle_site_symmetry_3
    _geom_angle
    _geom_angle_publ_flag
    O51 S5 O52 . . . 113.9(3) no
    O51 S5 O53 . . . 112.1(3) no
    O51 S5 C5 . . . 106.3(3) no
    O52 S5 O53 . . . 112.2(3) no
    O52 S5 C5 . . . 105.7(3) no
    O53 S5 C5 . . . 105.9(3) no
    C8 O8 H8 . . . 108.00 no
    H11W O1W H12W . . . 122.00 no
    C2A N1A C9A . . . 123.7(10) no
    C2B N1B C9B . . . 121.9(17) no
    C9A N1A H1A . . . 118.00 no
    C2A N1A H1A . . . 118.00 no
    C9B N1B H1B . . . 119.00 no
    C2B N1B H1B . . . 119.00 no
    C2 N1 C9 . . . 117.6(6) no
    N1A C2A C3A . . . 120.6(12) no
    N1B C2B C3B . . . 125(2) no
    C2A C3A C4A . . . 119.4(11) no
    C2B C3B C4B . . . 117(2) no
    C3A C4A C10A . . . 120.7(13) no
    C3B C4B C10B . . . 116(2) no
    C6A C5A C10A . . . 123.8(14) no
    C6B C5B C10B . . . 116(2) no
    C5A C6A C7A . . . 120.1(12) no
    C5B C6B C7B . . . 123(2) no
    C6A C7A C8A . . . 121.7(12) no
    C6B C7B C8B . . . 120.7(19) no
    C7A C8A C9A . . . 117.0(12) no
    C7B C8B C9B . . . 115.4(19) no
    C8A C9A C10A . . . 124.0(13) no
    N1A C9A C10A . . . 115.8(12) no
    N1A C9A C8A . . . 120.2(11) no
    N1B C9B C8B . . . 119.4(17) no
    C8B C9B C10B . . . 126(2) no
    N1B C9B C10B . . . 115(2) no
    C4A C10A C9A . . . 119.6(15) no
    C4A C10A C5A . . . 126.7(16) no
    C5A C10A C9A . . . 113.3(14) no
    C5B C10B C9B . . . 118(2) no
    C4B C10B C5B . . . 116(2) no
    C4B C10B C9B . . . 126(2) no
    C3A C2A H2A . . . 120.00 no
    N1A C2A H2A . . . 120.00 no
    C3B C2B H2B . . . 117.00 no
    N1B C2B H2B . . . 118.00 no
    C2A C3A H3A . . . 120.00 no
    C4A C3A H3A . . . 120.00 no
    C2B C3B H3B . . . 122.00 no
    C4B C3B H3B . . . 122.00 no
    C10A C4A H4A . . . 120.00 no
    C3A C4A H4A . . . 120.00 no
    C3B C4B H4B . . . 122.00 no
    C10B C4B H4B . . . 122.00 no
    C10A C5A H5A . . . 118.00 no
    C6A C5A H5A . . . 118.00 no
    C10B C5B H5B . . . 122.00 no
    C6B C5B H5B . . . 122.00 no
    C5A C6A H6A . . . 120.00 no
    C7A C6A H6A . . . 120.00 no
    C5B C6B H6B . . . 119.00 no
    C7B C6B H6B . . . 119.00 no
    C8A C7A H7A . . . 119.00 no
    C6A C7A H7A . . . 119.00 no
    C8B C7B H7B . . . 120.00 no
    C6B C7B H7B . . . 120.00 no
    C7A C8A H8A . . . 121.00 no
    C9A C8A H8A . . . 122.00 no
    C9B C8B H8B . . . 122.00 no
    C7B C8B H8B . . . 122.00 no
    N1 C2 C3 . . . 124.0(6) no
    C2 C3 C4 . . . 119.0(6) no
    C3 C4 C10 . . . 119.6(6) no
    C6 C5 C10 . . . 120.7(6) no
    S5 C5 C6 . . . 117.1(5) no
    S5 C5 C10 . . . 122.2(5) no
    C5 C6 C7 . . . 121.6(6) no
    I7 C7 C8 . . . 119.9(4) no
    I7 C7 C6 . . . 120.1(5) no
    C6 C7 C8 . . . 120.0(6) no
    O8 C8 C9 . . . 120.4(5) no
    O8 C8 C7 . . . 120.2(5) no
    C7 C8 C9 . . . 119.5(6) no
    N1 C9 C10 . . . 122.8(6) no
    C8 C9 C10 . . . 121.3(6) no
    N1 C9 C8 . . . 115.8(6) no
    C4 C10 C9 . . . 117.0(6) no
    C4 C10 C5 . . . 126.1(6) no
    C5 C10 C9 . . . 116.9(6) no
    N1 C2 H2 . . . 118.00 no
    C3 C2 H2 . . . 118.00 no
    C4 C3 H3 . . . 121.00 no
    C2 C3 H3 . . . 120.00 no
    C3 C4 H4 . . . 120.00 no
    C10 C4 H4 . . . 120.00 no
    C5 C6 H6 . . . 119.00 no
    C7 C6 H6 . . . 119.00 no
loop_
    _geom_torsion_atom_site_label_1
    _geom_torsion_atom_site_label_2
    _geom_torsion_atom_site_label_3
    _geom_torsion_atom_site_label_4
    _geom_torsion_site_symmetry_1
    _geom_torsion_site_symmetry_2
    _geom_torsion_site_symmetry_3
    _geom_torsion_site_symmetry_4
    _geom_torsion
    _geom_torsion_publ_flag
    O53 S5 C5 C6 . . . . -130.4(5) no
    O53 S5 C5 C10 . . . . 51.8(5) no
    O52 S5 C5 C6 . . . . 110.4(5) no
    O51 S5 C5 C6 . . . . -11.0(5) no
    O51 S5 C5 C10 . . . . 171.1(5) no
    O52 S5 C5 C10 . . . . -67.4(5) no
    C2A N1A C9A C10A . . . . 3.5(18) no
    C9A N1A C2A C3A . . . . -1.6(17) no
    C2A N1A C9A C8A . . . . -179.2(11) no
    C9 N1 C2 C3 . . . . 1.4(9) no
    C2 N1 C9 C8 . . . . -179.6(5) no
    C2 N1 C9 C10 . . . . -0.9(9) no
    N1A C2A C3A C4A . . . . 1.3(17) no
    C2A C3A C4A C10A . . . . -3(2) no
    C3A C4A C10A C5A . . . . 178.0(15) no
    C3A C4A C10A C9A . . . . 5(2) no
    C6A C5A C10A C4A . . . . -176.6(16) no
    C6A C5A C10A C9A . . . . -4(2) no
    C10A C5A C6A C7A . . . . 1(2) no
    C5A C6A C7A C8A . . . . 0.7(19) no
    C6A C7A C8A C9A . . . . -0.3(19) no
    C7A C8A C9A C10A . . . . -2(2) no
    C7A C8A C9A N1A . . . . -179.1(11) no
    N1A C9A C10A C4A . . . . -5(2) no
    C8A C9A C10A C5A . . . . 4(2) no
    N1A C9A C10A C5A . . . . -179.0(13) no
    C8A C9A C10A C4A . . . . 177.6(14) no
    N1 C2 C3 C4 . . . . -0.9(10) no
    C2 C3 C4 C10 . . . . -0.1(9) no
    C3 C4 C10 C5 . . . . -179.3(6) no
    C3 C4 C10 C9 . . . . 0.5(9) no
    S5 C5 C6 C7 . . . . -177.8(5) no
    C10 C5 C6 C7 . . . . 0.0(9) no
    S5 C5 C10 C4 . . . . -1.5(8) no
    S5 C5 C10 C9 . . . . 178.7(4) no
    C6 C5 C10 C4 . . . . -179.2(6) no
    C6 C5 C10 C9 . . . . 1.0(8) no
    C5 C6 C7 I7 . . . . 177.1(4) no
    C5 C6 C7 C8 . . . . -0.5(9) no
    I7 C7 C8 O8 . . . . 2.6(7) no
    I7 C7 C8 C9 . . . . -177.6(4) no
    C6 C7 C8 O8 . . . . -179.9(5) no
    C6 C7 C8 C9 . . . . 0.0(8) no
    O8 C8 C9 N1 . . . . -0.4(8) no
    O8 C8 C9 C10 . . . . -179.1(5) no
    C7 C8 C9 N1 . . . . 179.8(5) no
    C7 C8 C9 C10 . . . . 1.1(9) no
    N1 C9 C10 C4 . . . . 0.0(9) no
    N1 C9 C10 C5 . . . . 179.8(5) no
    C8 C9 C10 C4 . . . . 178.6(6) no
    C8 C9 C10 C5 . . . . -1.5(8) no
loop_
    _geom_hbond_atom_site_label_D
    _geom_hbond_atom_site_label_H
    _geom_hbond_atom_site_label_A
    _geom_hbond_site_symmetry_A
    _geom_hbond_distance_DH
    _geom_hbond_distance_HA
    _geom_hbond_distance_DA
    _geom_hbond_angle_DHA
    _geom_hbond_publ_flag
    N1A H1A O53 2_665 0.86 1.97 2.783(10) 157 yes
    N1B H1B O53 2_665 0.86 1.88 2.725(16) 166 yes
    O8 H8 N1 . 0.81 2.23 2.693(7) 117 no
    O8 H8 O52 2_675 0.81 2.13 2.769(7) 135 yes
    O1W H11W O52 . 0.89 2.18 3.066(9) 179 yes
    O1W H12W O51 1_565 0.90 2.18 3.080(8) 178 yes
    C4 H4 O53 . 0.93 2.55 3.110(8) 119 no
    C6 H6 O51 . 0.93 2.39 2.827(8) 108 no
    C8A H8A O53 2_665 0.93 2.58 3.251(14) 130 no
_iucr_refine_instructions_details
;
TITL gs12gs13 FERRQUIN in Pca2(1)
CELL  0.71073  16.2403   7.1539  15.2458   90.000   90.000   90.000
ZERR     4.00   0.0005   0.0003   0.0005    0.000    0.000    0.000
LATT  -1
SYMM  - X, - Y, 1/2 + Z
SYMM  1/2 - X,   Y, 1/2 + Z
SYMM  1/2 + X, - Y,   Z
SFAC  C    H    N    O     S     I
UNIT  72   58.4   8  19.2   4    4
MERG   2
FMAP   2
PLAN   10
ACTA    52.00
BOND   $H
L.S.   8
WGHT    0.018100    3.240500
FVAR       3.73494
I7    6    0.309963    0.751956    0.454708    11.00000    0.02287    0.03605 =
         0.01893   -0.00281    0.00522   -0.00525
S5    5    0.387862    0.754738    0.090244    11.00000    0.02515    0.02892 =
         0.01559    0.00242   -0.00330   -0.00156
O53   4    0.449747    0.638883    0.046618    11.00000    0.04512    0.03153 =
         0.02104   -0.00872    0.00002    0.00609
O8    4    0.494273    0.888628    0.457483    11.00000    0.02462    0.03563 =
         0.01828   -0.00627   -0.00567   -0.00574
AFIX   3
H8    2    0.541950    0.923335    0.457937    11.00000   -1.50000
AFIX   0
N1    3    0.603723    0.956589    0.328604    11.00000    0.01674    0.02117 =
         0.02693   -0.00076   -0.00246   -0.00494
O52   4    0.380630    0.938808    0.050535    11.00000    0.02794    0.03108 =
         0.02505    0.00964   -0.00278   -0.00029
C5    1    0.425528    0.793642    0.198203    11.00000    0.02577    0.00764 =
         0.01144    0.00019    0.00073   -0.00037
O51   4    0.310149    0.657972    0.099905    11.00000    0.02926    0.04331 =
         0.02566    0.00317   -0.01006   -0.01593
C2    1    0.658035    0.991158    0.265573    11.00000    0.01780    0.02407 =
         0.04143    0.00699   -0.00656    0.00223
AFIX  43
H2    2    0.710032    1.033050    0.281903    11.00000   -1.20000
AFIX   0
C4    1    0.565983    0.904286    0.150567    11.00000    0.02786    0.01672 =
         0.02203    0.00406    0.00416    0.00526
AFIX  43
H4    2    0.554093    0.888278    0.091370    11.00000   -1.20000
AFIX   0
C10   1    0.506341    0.862897    0.214312    11.00000    0.01799    0.01097 =
         0.02083    0.00764    0.00036   -0.00191
C9    1    0.528936    0.892098    0.304167    11.00000    0.01373    0.00930 =
         0.02529   -0.00069    0.00107    0.00069
C6    1    0.371931    0.760181    0.266453    11.00000    0.01753    0.01900 =
         0.01782    0.00396   -0.00204   -0.00250
AFIX  43
H6    2    0.319451    0.715106    0.254265    11.00000   -1.20000
AFIX   0
C7    1    0.394824    0.792732    0.354478    11.00000    0.01258    0.01169 =
         0.01970    0.00057    0.00620   -0.00085
C3    1    0.641803    0.968390    0.176014    11.00000    0.01770    0.01738 =
         0.03495    0.00309    0.00497    0.00551
AFIX  43
H3    2    0.681865    0.996346    0.134447    11.00000   -1.20000
AFIX   0
C8    1    0.472158    0.857654    0.373728    11.00000    0.01995    0.01481 =
         0.01845   -0.00399    0.00082    0.00153
O1W   4    0.277488    1.284348    0.005311    10.80000    0.07096    0.02742 =
         0.07349   -0.00921   -0.03365    0.02361
AFIX   3
H11W  2    0.307007    1.183607    0.017982    10.80000   -1.50000
H12W  2    0.286007    1.394603    0.032982    10.80000   -1.50000
AFIX   0
PART    1
C5A   1    0.437350    0.293611    0.192366    10.62700    0.02135
AFIX  43
H5A   2    0.435655    0.285008    0.131526    11.00000   -1.20000
AFIX   0
C6A   1    0.367908    0.243382    0.238993    10.62700    0.02741    0.01374 =
         0.05163    0.00653    0.00057   -0.00693
AFIX  43
H6A   2    0.321837    0.198218    0.209610    10.62700   -1.20000
AFIX   0
C7A   1    0.366781    0.260477    0.330993    10.62700    0.04353    0.01641 =
         0.03592    0.00243    0.01559   -0.00666
AFIX  43
H7A   2    0.319895    0.226226    0.362110    10.62700   -1.20000
AFIX   0
C8A   1    0.433569    0.326540    0.374640    10.62700    0.02776
AFIX  43
H8A   2    0.433100    0.337939    0.435403    10.62700   -1.20000
AFIX   0
C9A   1    0.501584    0.375936    0.327051    10.62700    0.02054
C10A  1    0.508281    0.355129    0.230548    10.62700    0.02260
C4A   1    0.578435    0.416127    0.188916    10.62700    0.02626
AFIX  43
H4A   2    0.581116    0.413427    0.127995    10.62700   -1.20000
AFIX   0
C3A   1    0.644650    0.481031    0.236110    10.62700    0.01859
AFIX  43
H3A   2    0.692863    0.516086    0.207600    10.62700   -1.20000
AFIX   0
C2A   1    0.638759    0.493853    0.327707    10.62700    0.02510
AFIX  43
H2A   2    0.683128    0.539670    0.359723    10.62700   -1.20000
AFIX   0
N1A   3    0.570604    0.441408    0.369462    10.62700    0.01995
AFIX  43
H1A   2    0.569646    0.448801    0.425755    10.62700   -1.20000
AFIX   0
PART    2
C4B   1    0.416786    0.287385    0.221779    10.37300    0.02074
AFIX  43
H4B   2    0.398879    0.264310    0.164858    10.37300   -1.20000
AFIX   0
C3B   1    0.369372    0.255143    0.294593    10.37300    0.03081
AFIX  43
H3B   2    0.315815    0.210519    0.289319    10.37300   -1.20000
AFIX   0
C2B   1    0.402769    0.290189    0.374905    10.37300    0.02867
AFIX  43
H2B   2    0.368997    0.274064    0.423583    10.37300   -1.20000
AFIX   0
N1B   3    0.474200    0.341594    0.388277    10.37300    0.02268
AFIX  43
H1B   2    0.491327    0.348356    0.441560    10.37300   -1.20000
AFIX   0
C9B   1    0.527450    0.388362    0.322209    10.37300    0.01374
C10B  1    0.498757    0.362079    0.242688    10.37300    0.00594
C5B   1    0.554248    0.389646    0.168972    10.37300    0.03199
AFIX  43
H5B   2    0.538039    0.366337    0.111498    10.37300   -1.20000
AFIX   0
C6B   1    0.630810    0.451145    0.188761    10.37300    0.02948
AFIX  43
H6B   2    0.668962    0.463783    0.143658    10.37300   -1.20000
AFIX   0
C7B   1    0.655112    0.496743    0.274642    10.37300    0.02199
AFIX  43
H7B   2    0.706727    0.549014    0.284465    10.37300   -1.20000
AFIX   0
C8B   1    0.603714    0.464989    0.343445    10.37300    0.02004
AFIX  43
H8B   2    0.618520    0.492632    0.400926    10.37300   -1.20000
HKLF 4
REM  gs12gs13 FERRQUIN in Pca2(1)
REM R1 =  0.0395 for   2709 Fo > 4sig(Fo)  and  0.0491 for all   3207 data
REM    244 parameters refined using      1 restraints
END
WGHT      0.0177      3.2960
REM Highest difference peak  0.646,  deepest hole -0.657,  1-sigma level  0.096
Q1    1   0.3107  0.6064  0.4555  11.00000  0.05    0.65
Q2    1   0.3109  0.8956  0.4578  11.00000  0.05    0.58
Q3    1   0.3659  0.7399  0.4516  11.00000  0.05    0.52
Q4    1   0.2421  0.7112  0.4598  11.00000  0.05    0.42
Q5    1   0.4778  0.3044  0.2165  11.00000  0.05    0.40
Q6    1   0.7272  1.0233  0.3400  11.00000  0.05    0.37
Q7    1   0.3412  0.6872  0.3964  11.00000  0.05    0.36
Q8    1   0.3123  0.7145  0.5518  11.00000  0.05    0.35
Q9    1   0.3212  1.2936 -0.0045  11.00000  0.05    0.34
Q10   1   0.5158  0.3627  0.2746  11.00000  0.05    0.34
;
data_global
_journal_date_recd_electronic     2012-10-30
_journal_date_accepted     2012-11-08
_journal_name_full     'Acta Crystallographica, Section E'
_journal_year     2012
_journal_volume     68
_journal_issue     12
_journal_page_first     o3349
_journal_page_last     o3349
_journal_paper_category     QO
_journal_paper_doi     10.1107/S1600536812046247
_journal_coeditor_code     SU2523
_publ_contact_author_name     'Dr Graham Smith'
_publ_contact_author_address
;
    Science and Engineering Faculty
    Queensland University of Technology
    GPO Box 2434, Brisbane 4001, Australia
;
_publ_contact_author_email     ' g.smith@qut.edu.au '
_publ_contact_author_fax     ' 61 7 3864 1804 '
_publ_contact_author_phone     ' 61 7 3864 2293 '
_publ_section_title
;
Quinolinium 8-hydroxy-7-iodoquinoline-5-sulfonate 0.8-hydrate
;
loop_
    _publ_author_name
    _publ_author_address
    'Graham Smith'
;
 Science and Engineering Faculty
 Queensland University of Technology
 GPO Box 2434, Brisbane, 4001, Australia
;
