# Supplementary material for: Quinolinium 8-hy­droxy-7-iodo­quinoline-5-sulfonate 0.8-hydrate
Source: Acta Crystallogr Sect E Struct Rep Online. 2012 Nov 14;68(Pt 12):o3349. doi: 10.1107/S1600536812046247 (PMC3588950; doi:10.1107/S1600536812046247)
Supplement: Supplementary file 2 [file e-68-o3349-Isup2.hkl]

#
# h,k,l, Fc-squared, Fo-squared, sigma(Fo-squared) and status flag
#
data_I
_shelx_title ' gs12gs13 FERRQUIN in Pca2(1)'
_shelx_refln_list_code          4
_shelx_F_calc_maximum      264.05
_exptl_crystal_F_000       976.00
_reflns_d_resolution_high  0.7348
 
loop_
 _symmetry_equiv_pos_as_xyz
 'x, y, z'
 '-x, -y, z+1/2'
 '-x+1/2, y, z+1/2'
 'x+1/2, -y, z'
 
_cell_length_a    16.2403
_cell_length_b     7.1539
_cell_length_c    15.2458
_cell_angle_alpha  90.000
_cell_angle_beta   90.000
_cell_angle_gamma  90.000
 
_shelx_F_squared_multiplier     1.000
 
loop_
 _refln_index_h
 _refln_index_k
 _refln_index_l
 _refln_F_squared_calc
 _refln_F_squared_meas
 _refln_F_squared_sigma
 _refln_observed_status
   4   3 -19        9.18       -6.85     27.45 o
   5   3 -19      754.78      770.44    116.52 o
   5   2 -18       32.26       38.92     27.38 o
   6   2 -18     1378.20     1357.48    144.94 o
   7   2 -18       34.62       47.51     42.43 o
   8   2 -18     3337.35     3173.11    230.98 o
   9   2 -18       24.58        1.92     24.14 o
   0   3 -18      113.74      189.21     60.43 o
   1   3 -18     1136.49     1112.66     93.24 o
   2   3 -18       92.72       27.36     32.98 o
   3   3 -18     1383.92     1268.41    144.17 o
   4   3 -18       23.51      -38.62     38.62 o
   5   3 -18       96.34       56.47     41.79 o
   6   3 -18       54.54       36.58     33.13 o
   7   3 -18     2781.51     2642.87    217.67 o
   0   4 -18     1491.54     1254.21    147.07 o
   1   4 -18        3.45       -4.20     18.34 o
   2   4 -18     1137.32     1204.41    104.25 o
   3   4 -18      125.60       90.44     31.29 o
   4   4 -18      144.03      215.27     66.93 o
  10   0 -17      623.36      921.56    136.45 o
  12   0 -17     2536.18     2327.81    227.21 o
   5   1 -17     3141.83     3325.29    206.66 o
   6   1 -17       66.47      137.33     49.09 o
   7   1 -17      638.24      598.34     68.25 o
   8   1 -17       28.44       14.20     20.38 o
   9   1 -17      396.67      391.29     58.76 o
  10   1 -17       64.90       87.40     30.16 o
  11   1 -17     1623.15     1778.75    194.75 o
   1   2 -17       91.21       48.03     27.66 o
   2   2 -17     2642.51     2765.29    192.74 o
   3   2 -17       39.01       16.42     22.20 o
   4   2 -17     4130.29     3806.25    232.50 o
   5   2 -17        7.69       14.42     38.10 o
   6   2 -17     1148.46     1112.46    129.43 o
   7   2 -17      221.99      251.49     47.22 o
   8   2 -17      223.32      222.15     44.72 o
   9   2 -17      280.11      217.31     62.59 o
  10   2 -17      515.24      579.84     75.10 o
   1   3 -17      366.28      358.68     51.59 o
   2   3 -17       36.62       22.74     24.88 o
   3   3 -17     2836.77     2720.78    142.50 o
   4   3 -17        3.62      -44.86     44.86 o
   5   3 -17     2576.53     2200.76    186.76 o
   6   3 -17       16.01      -37.72     38.89 o
   7   3 -17      361.46      400.08     88.24 o
   8   3 -17       24.21       54.67     44.23 o
   1   4 -17       78.02       84.33     35.51 o
   2   4 -17     1168.32     1205.42    133.74 o
   3   4 -17       14.76        0.61     31.99 o
   4   4 -17     2199.21     2294.26    149.71 o
   5   4 -17       15.62        1.43     23.94 o
   6   4 -17      743.05      729.22    115.58 o
   7   4 -17        8.29       22.51     34.05 o
   8   4 -17      167.46      208.52     63.42 o
   6   0 -16     1661.07     1915.41    164.28 o
   8   0 -16     2549.26     2772.69    212.03 o
  10   0 -16     3065.66     3016.90    238.22 o
  12   0 -16       16.23        3.79     36.79 o
   1   1 -16     4720.21     4951.44    230.78 o
   2   1 -16      116.00       74.78     30.37 o
   3   1 -16      738.11      713.50     89.55 o
   4   1 -16       43.50       21.78     25.79 o
   5   1 -16     1013.43     1097.58     84.19 o
   6   1 -16       44.21       37.79     24.25 o
   7   1 -16     2030.40     2164.68    124.67 o
   8   1 -16       75.25       52.80     25.21 o
   9   1 -16     2699.98     2525.41    149.48 o
  10   1 -16       18.29      -22.50    124.44 o
  11   1 -16     1065.23     1078.06    103.56 o
  12   1 -16      108.13       43.42     53.28 o
  13   1 -16      157.94      137.90     59.95 o
   0   2 -16     6161.21     6030.94    273.20 o
   1   2 -16       46.02       22.36     25.04 o
   2   2 -16     1993.95     2251.26    117.54 o
   3   2 -16        0.28       28.25     42.20 o
   4   2 -16      524.14      493.15     56.26 o
   5   2 -16      108.07      123.45     43.02 o
   6   2 -16     1011.75     1150.94    129.52 o
   7   2 -16      247.50      329.85     74.45 o
   8   2 -16     2565.12     2542.42    145.44 o
   9   2 -16       22.88       -4.09     27.65 o
  10   2 -16     1546.30     1706.80    125.38 o
  11   2 -16        1.53       33.01     24.10 o
  12   2 -16      231.30      244.38     65.11 o
  13   2 -16       26.78        4.66     35.50 o
   0   3 -16      121.00      155.73     48.30 o
   1   3 -16     4880.40     4827.55    184.21 o
   2   3 -16       39.06        4.94     19.00 o
   3   3 -16      497.57      462.25     58.50 o
   4   3 -16       41.80       31.31     19.49 o
   5   3 -16      419.72      357.27     54.42 o
   6   3 -16       13.06       52.21     23.75 o
   7   3 -16     1291.18     1089.99     92.09 o
   8   3 -16      130.98       91.35     37.03 o
   9   3 -16     2569.16     2690.40    217.86 o
  10   3 -16       13.64       27.17     34.34 o
   0   4 -16     4578.39     4246.70    261.14 o
   1   4 -16      121.17       61.42     27.72 o
   2   4 -16     1478.43     1519.86    110.07 o
   3   4 -16       17.99       63.41     23.55 o
   4   4 -16      273.13      205.99     83.28 o
   5   4 -16       73.21       76.02     29.22 o
   6   4 -16      556.52      662.79     75.75 o
   7   4 -16      157.19      191.71     45.20 o
   8   4 -16     2187.86     2178.02    194.30 o
   9   4 -16       43.42       76.29     44.92 o
  10   4 -16      927.00      976.53    133.93 o
   0   5 -16       55.91       78.22     48.95 o
   1   5 -16     2116.54     2267.93    142.85 o
   2   5 -16       16.66       41.84     25.76 o
   3   5 -16      239.04      286.50     50.91 o
   4   5 -16        7.74       24.45     29.92 o
   5   5 -16      215.37      279.35     75.81 o
   2   0 -15     1364.21     1496.86    112.57 o
   4   0 -15     4406.20     4753.71    160.13 o
   6   0 -15     7071.62     7029.11    210.24 o
   8   0 -15      181.25      232.57     61.40 o
  10   0 -15     1863.94     1835.43    181.74 o
  12   0 -15     1328.05     1226.77    155.83 o
   1   1 -15      124.32      122.82     27.41 o
   2   1 -15       11.62       39.85     16.04 o
   3   1 -15     3337.70     3350.78    131.06 o
   4   1 -15        5.73       35.29     30.39 o
   5   1 -15     7146.77     6939.02    322.22 o
   6   1 -15        5.35       40.85     17.68 o
   7   1 -15     1205.56     1151.13     78.53 o
   8   1 -15        7.79       34.82     25.79 o
   9   1 -15      993.88     1192.95    100.34 o
  10   1 -15       10.83      -10.99     23.31 o
  11   1 -15     1687.97     1697.89    143.73 o
  12   1 -15        0.39       -0.76     50.40 o
  13   1 -15     1555.09     1486.88    126.40 o
  14   1 -15       10.27      -46.93     46.93 o
   1   2 -15       79.33       75.29     21.89 o
   2   2 -15     1149.36     1106.56     91.27 o
   3   2 -15       20.83        6.77     24.53 o
   4   2 -15     5416.67     5630.36    185.98 o
   5   2 -15       65.54       20.64     34.11 o
   6   2 -15     4588.28     4745.06    174.86 o
   7   2 -15       70.84       61.90     22.88 o
   8   2 -15       84.92      127.47     32.95 o
   9   2 -15       51.62       45.08     21.06 o
  10   2 -15     1919.79     2077.32    137.71 o
  11   2 -15       39.49       -2.17     22.01 o
  12   2 -15      946.97      950.85     97.43 o
  13   2 -15        6.08      -58.23     58.23 o
   1   3 -15       80.12       80.04     24.73 o
   2   3 -15       35.37       65.76     28.40 o
   3   3 -15     2039.68     2086.44    123.91 o
   4   3 -15       67.97       97.74     37.29 o
   5   3 -15     5825.70     5673.66    202.21 o
   6   3 -15       38.46       -1.18     16.23 o
   7   3 -15     1371.17     1300.34     97.59 o
   8   3 -15        9.28       21.20     19.40 o
   9   3 -15     1198.59     1136.68     94.08 o
  10   3 -15      108.32      133.98     37.59 o
  11   3 -15     1579.30     1539.32     98.80 o
  12   3 -15       14.49       26.39     34.44 o
  13   3 -15      560.46      444.84     98.42 o
   1   4 -15       60.76       98.91     38.98 o
   2   4 -15      325.51      435.65     57.55 o
   3   4 -15       20.15        9.18     19.47 o
   4   4 -15     4295.34     4314.90    238.32 o
   5   4 -15      104.81       78.85     31.04 o
   6   4 -15     2488.61     2519.71    142.29 o
   7   4 -15      168.43      142.76     33.71 o
   8   4 -15       33.34       64.68     28.03 o
   9   4 -15      172.64      197.46     43.13 o
  10   4 -15     1408.21     1500.20    164.84 o
  11   4 -15       47.15      -10.47     21.52 o
   1   5 -15      192.17      174.69     41.41 o
   2   5 -15       92.55       82.78     25.42 o
   3   5 -15     1576.40     1687.79    120.37 o
   4   5 -15      119.97      138.79     43.68 o
   5   5 -15     2893.57     2961.53    189.79 o
   6   5 -15       41.36        5.49     23.71 o
   7   5 -15      288.86      355.25     83.21 o
   8   5 -15       26.17       72.88     44.55 o
   0   0 -14    13599.98    13699.94    351.97 o
   2   0 -14     2220.89     2245.64     97.87 o
   4   0 -14      300.79      279.02     37.09 o
   6   0 -14     4246.34     4238.83    234.39 o
   8   0 -14     2933.56     3160.48    217.13 o
  10   0 -14     4259.85     4133.57    266.92 o
  12   0 -14      267.58      441.91     95.61 o
  14   0 -14     1157.17     1221.37    166.37 o
   0   1 -14       49.82       66.06     28.68 o
   1   1 -14     7171.27     7321.08    321.13 o
   2   1 -14      151.97      182.87     31.69 o
   3   1 -14     1226.87     1291.20     62.89 o
   4   1 -14      299.35      342.37     29.06 o
   5   1 -14      910.77     1039.34     60.06 o
   6   1 -14       18.98       14.07     10.16 o
   7   1 -14     4151.04     4103.13    199.78 o
   8   1 -14       34.13       39.57     26.94 o
   9   1 -14     4232.40     4211.41    185.19 o
  10   1 -14        6.24       -3.12     21.99 o
  11   1 -14     2521.14     2537.24    152.02 o
  12   1 -14       23.65       16.18     42.12 o
  13   1 -14      242.66      265.68     67.69 o
  14   1 -14        9.46       18.20     22.10 o
   0   2 -14     8918.94     8765.16    316.93 o
   1   2 -14       88.44       96.61     26.10 o
   2   2 -14     3614.52     3768.30    143.08 o
   3   2 -14        7.77       16.27     15.62 o
   4   2 -14      392.43      321.50     67.35 o
   5   2 -14       28.50        9.99     15.67 o
   6   2 -14     1917.85     2037.10     89.88 o
   7   2 -14        1.85       -8.42     18.22 o
   8   2 -14     3367.85     3317.93    122.08 o
   9   2 -14       18.24       68.55     28.99 o
  10   2 -14     3829.41     3683.55    139.32 o
  11   2 -14       22.06       -0.87     48.74 o
  12   2 -14      325.69      342.59     60.84 o
  13   2 -14        4.81       48.74     32.25 o
  14   2 -14     1656.50     1577.45    184.60 o
   0   3 -14      607.23      524.98     80.39 o
   1   3 -14     5331.27     5465.52    187.21 o
   2   3 -14       92.68       77.22     33.71 o
   3   3 -14      620.63      649.28     64.88 o
   4   3 -14        9.42        6.64     47.71 o
   5   3 -14      716.24      791.63     72.80 o
   6   3 -14       38.62       55.52     59.44 o
   7   3 -14     1816.62     1799.93    111.92 o
   8   3 -14        7.94       -4.01     17.79 o
   9   3 -14     2857.01     2799.46    119.92 o
  10   3 -14       36.35       44.11     18.17 o
  11   3 -14     1820.25     1782.76    100.42 o
  12   3 -14      106.91       46.47     22.47 o
  13   3 -14       92.76      130.54    100.02 o
   0   4 -14     2847.07     2968.82    204.45 o
   1   4 -14       37.88       80.17     25.30 o
   2   4 -14     3009.11     2985.23    147.02 o
   3   4 -14        1.34       47.40     22.79 o
   4   4 -14      296.39      281.99     46.72 o
   5   4 -14       33.98       57.90     55.13 o
   6   4 -14      644.88      660.98    176.32 o
   7   4 -14       14.18       13.44     25.33 o
   8   4 -14     1946.81     1900.85    124.56 o
   9   4 -14       92.14       65.43     31.95 o
  10   4 -14     1664.44     1639.91    149.44 o
  11   4 -14       44.24       31.04     26.78 o
  12   4 -14      313.78      312.22     56.85 o
  13   4 -14       15.81      -39.76     39.76 o
   0   5 -14      188.83      171.07     57.91 o
   1   5 -14     2203.42     2304.46    136.90 o
   2   5 -14      247.44      244.68     48.28 o
   3   5 -14      353.01      360.28     55.66 o
   4   5 -14       40.55      115.50     30.51 o
   5   5 -14      201.58      173.49     41.71 o
   6   5 -14        6.02       62.47     29.28 o
   7   5 -14     1034.03     1104.57    100.51 o
   8   5 -14       10.42      -21.25     21.25 o
   9   5 -14     1957.25     1807.36    183.44 o
   0   6 -14     2569.26     2922.36    232.25 o
   1   6 -14       61.40      108.94     35.86 o
   2   6 -14      735.42      861.56     90.62 o
   3   6 -14      120.73      106.21     37.57 o
   4   6 -14       23.45       22.16     30.69 o
   2   0 -13     3930.80     3946.46     99.78 o
   4   0 -13     8714.09     9157.32    166.72 o
   6   0 -13     3254.37     3230.43    197.36 o
   8   0 -13       82.60       31.68     30.28 o
  10   0 -13     1489.91     1757.62    168.81 o
  12   0 -13     4113.72     4402.68    287.24 o
  14   0 -13      876.21      773.80    129.03 o
   1   1 -13     1080.75     1209.56     46.38 o
   2   1 -13      222.84      205.42     20.45 o
   3   1 -13     3435.37     3570.04     86.02 o
   4   1 -13      136.16      133.81     20.11 o
   5   1 -13     9497.39     9143.13    180.09 o
   6   1 -13       74.29       52.03     52.01 o
   7   1 -13      879.17      851.78     81.81 o
   8   1 -13      166.38      182.20     27.75 o
   9   1 -13      394.62      465.46     45.17 o
  10   1 -13        2.37      -24.38     24.38 o
  11   1 -13     3235.95     3711.47    180.62 o
  12   1 -13       57.45       40.88     25.33 o
  13   1 -13     2537.82     2713.79    164.38 o
  14   1 -13        4.86       12.27     22.78 o
  15   1 -13      830.13      903.16    101.64 o
   1   2 -13      697.42      699.31     58.28 o
   2   2 -13     2064.89     2150.25    199.66 o
   3   2 -13      772.15      713.62     47.39 o
   4   2 -13     5848.65     5668.16    141.23 o
   5   2 -13      811.43      705.32     51.13 o
   6   2 -13     6691.32     6729.81    164.33 o
   7   2 -13       48.24       56.84     18.37 o
   8   2 -13      135.15      110.00     32.76 o
   9   2 -13        3.48       24.20     20.37 o
  10   2 -13     2453.19     2268.31    111.89 o
  11   2 -13       85.83       67.11     25.46 o
  12   2 -13     3280.56     3561.28    144.06 o
  13   2 -13       10.28       50.45     24.18 o
  14   2 -13     1371.59     1575.98    157.58 o
  15   2 -13       47.22        4.09     25.76 o
   1   3 -13      241.62      262.85     41.19 o
   2   3 -13       60.62       41.18     33.35 o
   3   3 -13     6123.04     5869.07    190.62 o
   4   3 -13      245.88      231.26     41.35 o
   5   3 -13     4338.11     4256.02    148.91 o
   6   3 -13      123.01      123.54     25.05 o
   7   3 -13     1682.90     1601.67     83.99 o
   8   3 -13        4.18       71.00     22.85 o
   9   3 -13      777.45      726.84     60.39 o
  10   3 -13       38.51       21.29     16.24 o
  11   3 -13     2035.05     2069.99    129.16 o
  12   3 -13       49.84       24.67     22.59 o
  13   3 -13     2497.06     2491.90    174.89 o
  14   3 -13       70.70       69.32     28.34 o
  15   3 -13      451.13      546.69    101.19 o
   1   4 -13       79.56       99.71     30.13 o
   2   4 -13     2732.06     2912.18    139.97 o
   3   4 -13       86.21       79.89     26.73 o
   4   4 -13     4766.35     4671.59    391.05 o
   5   4 -13       38.58       56.40     25.33 o
   6   4 -13     2499.33     2517.14    135.42 o
   7   4 -13       50.21      113.60     33.84 o
   8   4 -13       26.34       80.18     21.82 o
   9   4 -13       59.91       11.65     17.91 o
  10   4 -13     1326.47     1306.06     91.35 o
  11   4 -13       51.80       82.95     27.77 o
  12   4 -13     1997.77     1835.72    131.18 o
  13   4 -13       33.37       36.44     26.35 o
   1   5 -13      626.45      555.21     67.48 o
   2   5 -13       35.98       74.04     32.39 o
   3   5 -13     2698.02     2723.36    147.41 o
   4   5 -13        5.96       39.94     23.10 o
   5   5 -13     2720.29     2945.51    154.22 o
   6   5 -13      151.69      134.58     36.63 o
   7   5 -13     1223.50     1302.44    105.64 o
   8   5 -13       45.58       48.72     34.30 o
   9   5 -13      440.85      525.86     70.33 o
  10   5 -13        6.12      110.93     58.33 o
  11   5 -13     1435.68     1441.65    116.46 o
  12   5 -13       36.69       22.14     45.35 o
   1   6 -13      655.90      596.00     73.98 o
   2   6 -13      577.54      620.52     74.84 o
   3   6 -13      125.09       91.07     38.84 o
   4   6 -13     2350.94     2339.91    145.87 o
   5   6 -13        1.78       28.82     22.22 o
   6   6 -13     1474.74     1549.47    134.69 o
   7   6 -13      248.26      144.30     61.64 o
   0   0 -12    11523.59    10940.68    284.45 o
   2   0 -12     3433.23     3475.94    101.25 o
   4   0 -12     3278.61     3423.61    187.69 o
   6   0 -12     3614.27     3823.37    128.48 o
   8   0 -12    11666.41    11866.83    497.93 o
  10   0 -12     2891.76     2853.77    210.98 o
  12   0 -12      207.47      198.68     68.98 o
  14   0 -12      430.29      483.52    104.82 o
  16   0 -12     2355.97     2376.25    232.87 o
   0   1 -12      221.34      237.29     21.89 o
   1   1 -12     9216.90     9404.36    102.16 o
   2   1 -12      117.71      134.22     13.66 o
   3   1 -12     2640.17     2527.45    102.18 o
   4   1 -12      358.50      361.08     32.63 o
   5   1 -12      400.44      379.24     74.62 o
   6   1 -12      769.44      767.13     61.83 o
   7   1 -12     7868.42     8436.21    182.74 o
   8   1 -12      499.98      421.45     41.42 o
   9   1 -12     5582.16     5621.52    155.62 o
  10   1 -12      199.04      199.19     32.68 o
  11   1 -12     1441.12     1434.85    129.09 o
  12   1 -12        7.71       10.80     17.36 o
  13   1 -12       19.91       79.23     32.20 o
  14   1 -12       42.87       40.23     33.49 o
  15   1 -12     1076.42     1245.47    116.49 o
  16   1 -12       52.80       63.25     49.63 o
   0   2 -12     9159.98     8884.88    301.80 o
   1   2 -12      118.49      150.22     21.39 o
   2   2 -12     3579.35     3543.07    100.54 o
   3   2 -12      221.15      235.63     27.66 o
   4   2 -12      397.26      454.51     38.15 o
   5   2 -12      206.02      236.64     29.77 o
   6   2 -12     3021.80     3129.92    106.99 o
   7   2 -12       17.93       23.80     15.37 o
   8   2 -12     8328.79     7734.07    418.86 o
   9   2 -12       34.31       19.49     18.41 o
  10   2 -12     2439.16     2335.59    156.17 o
  11   2 -12       54.91       42.95     21.86 o
  12   2 -12      656.66      572.32     61.34 o
  13   2 -12       15.09       24.57     19.74 o
  14   2 -12      471.83      449.20    123.21 o
  15   2 -12        6.33       38.46     33.29 o
   0   3 -12      381.83      373.33     65.46 o
   1   3 -12     4331.63     4400.32    156.50 o
   2   3 -12      183.90      155.44     30.54 o
   3   3 -12     4064.20     3944.84    172.09 o
   4   3 -12      302.56      327.87     35.99 o
   5   3 -12      916.24      981.41     60.43 o
   6   3 -12      356.59      313.92     35.99 o
   7   3 -12     6960.40     7037.78    226.41 o
   8   3 -12      101.93       83.68     24.40 o
   9   3 -12     3593.72     3438.24    156.04 o
  10   3 -12      456.34      394.50     55.82 o
  11   3 -12     1086.21     1083.40     92.13 o
  12   3 -12       82.14      111.98     33.82 o
  13   3 -12      105.23      116.21     46.38 o
  14   3 -12       67.04       69.25     41.93 o
  15   3 -12      740.59      765.84     88.43 o
   0   4 -12     3855.94     4320.04    234.49 o
   1   4 -12      166.32      151.61     32.15 o
   2   4 -12     3944.04     4178.96    165.53 o
   3   4 -12      177.39      241.55     68.73 o
   4   4 -12      314.69      312.37     47.31 o
   5   4 -12      221.71      255.07     34.98 o
   6   4 -12     1539.94     1709.47     86.78 o
   7   4 -12      242.65      257.84     45.55 o
   8   4 -12     6757.33     6491.61    181.97 o
   9   4 -12      154.20      166.20     29.69 o
  10   4 -12     1542.17     1510.55     90.99 o
  11   4 -12       56.32       99.86     29.05 o
  12   4 -12      142.13      156.91     43.11 o
  13   4 -12       20.18       32.39     27.99 o
  14   4 -12      227.93      250.16     53.60 o
   0   5 -12      694.10      669.35     99.42 o
   1   5 -12     3197.79     3273.86    159.11 o
   2   5 -12      267.80      282.88     46.83 o
   3   5 -12      947.31     1067.32     88.65 o
   4   5 -12      216.16      226.65     67.45 o
   5   5 -12      344.88      286.59     60.23 o
   6   5 -12      150.92      153.99     45.45 o
   7   5 -12     2427.71     2696.47    148.77 o
   8   5 -12      188.27      179.10     34.45 o
   9   5 -12     2497.90     2625.20    121.89 o
  10   5 -12       18.11       31.87     20.84 o
  11   5 -12      371.34      344.77     46.69 o
  12   5 -12       39.72       46.28     29.03 o
  13   5 -12       41.04       68.67     45.17 o
   0   6 -12     1302.94     1406.96    155.80 o
   1   6 -12      125.62      137.04     40.15 o
   2   6 -12     1683.95     1642.32    117.61 o
   3   6 -12       97.54      134.67     85.49 o
   4   6 -12       80.21      138.91     39.66 o
   5   6 -12       14.96       51.20     27.56 o
   6   6 -12     1334.97     1242.51    106.76 o
   7   6 -12       80.70       89.63     35.71 o
   8   6 -12     1916.69     2157.57    215.34 o
   2   0 -11    11456.70    11600.86    204.47 o
   4   0 -11     9272.56     9410.93    194.36 o
   6   0 -11     4721.76     4835.34    142.22 o
   8   0 -11      914.70     1002.56     75.09 o
  10   0 -11      752.08      734.84    104.74 o
  12   0 -11    11862.50    12143.36    471.00 o
  14   0 -11     2664.00     2607.31    225.11 o
  16   0 -11       16.10      108.07     57.70 o
   1   1 -11     4939.84     5034.68     77.82 o
   2   1 -11        2.67       20.37      6.35 o
   3   1 -11    13150.54    13266.17    161.54 o
   4   1 -11      913.84      875.72     37.18 o
   5   1 -11     6785.84     6748.82    126.01 o
   6   1 -11      400.47      389.73     30.30 o
   7   1 -11      504.14      482.97     49.13 o
   8   1 -11       92.29       87.41     24.24 o
   9   1 -11      262.84      336.59     37.33 o
  10   1 -11      124.15      116.66     23.54 o
  11   1 -11     5758.28     5576.06    165.14 o
  12   1 -11       94.82       96.37     25.18 o
  13   1 -11     6380.12     6612.47    249.18 o
  14   1 -11       18.39       36.46     30.63 o
  15   1 -11      906.35     1071.99    105.62 o
  16   1 -11        2.61       12.83     26.22 o
   1   2 -11      163.20      143.25     12.41 o
   2   2 -11    13782.20    14084.03    212.07 o
   3   2 -11      520.44      486.69     36.66 o
   4   2 -11     7947.65     8303.49    165.72 o
   5   2 -11       80.03       26.68     17.25 o
   6   2 -11     2297.39     2099.96    103.17 o
   7   2 -11      232.96      227.33     35.94 o
   8   2 -11      767.80      686.70     63.43 o
   9   2 -11       84.52      103.76     26.43 o
  10   2 -11     1088.66     1005.77     82.45 o
  11   2 -11      124.20       79.19     23.69 o
  12   2 -11     5465.44     5607.44    175.33 o
  13   2 -11       23.30        5.08     17.65 o
  14   2 -11     3157.48     3375.64    182.34 o
  15   2 -11       45.35       16.67     27.24 o
  16   2 -11        4.99       28.76     45.17 o
   1   3 -11     4606.47     4463.79    130.41 o
   2   3 -11      305.99      333.38     32.65 o
   3   3 -11    11009.31    11385.25    319.12 o
   4   3 -11       71.80      107.10     38.85 o
   5   3 -11      962.24     1007.90     59.97 o
   6   3 -11       85.98       71.79     24.28 o
   7   3 -11     1883.22     1774.42     84.24 o
   8   3 -11      134.02      160.97     33.23 o
   9   3 -11      206.28      263.37     45.55 o
  10   3 -11      175.74      160.15     38.09 o
  11   3 -11     2318.25     2176.21    128.02 o
  12   3 -11       73.43       60.20     28.91 o
  13   3 -11     6083.22     6156.41    195.89 o
  14   3 -11        1.37        3.43     23.64 o
  15   3 -11      619.23      662.06     68.10 o
   1   4 -11      380.56      355.31     47.45 o
   2   4 -11     5431.78     5504.22    185.88 o
   3   4 -11       77.72       73.50     22.07 o
   4   4 -11     3675.61     3755.57    119.80 o
   5   4 -11      337.57      353.45     51.89 o
   6   4 -11      857.02      943.96     76.04 o
   7   4 -11       77.51      136.36     27.34 o
   8   4 -11     1279.76     1145.72     73.78 o
   9   4 -11      128.61      174.56     40.85 o
  10   4 -11      704.99      646.60     58.71 o
  11   4 -11       47.93       82.46     28.32 o
  12   4 -11     3005.70     3065.00    164.97 o
  13   4 -11      301.54      168.21     63.50 o
  14   4 -11     3162.71     3067.45    176.16 o
  15   4 -11       14.76       68.09     52.03 o
   1   5 -11     1429.74     1566.40    210.70 o
   2   5 -11       68.86      159.46     36.66 o
   3   5 -11     5107.28     5452.75    199.32 o
   4   5 -11       15.19       28.98     22.26 o
   5   5 -11     1291.71     1278.15     83.87 o
   6   5 -11       84.94       50.55     25.23 o
   7   5 -11      390.13      466.24     50.65 o
   8   5 -11      276.40      294.20     42.81 o
   9   5 -11      272.29      210.28     33.40 o
  10   5 -11       14.10       11.93     19.08 o
  11   5 -11      718.47      835.22     71.25 o
  12   5 -11      179.35      149.00     33.09 o
  13   5 -11     2367.51     2243.26    214.52 o
   1   6 -11      172.95      293.93     53.08 o
   2   6 -11     2255.27     2447.54    140.89 o
   3   6 -11       62.69       67.10     32.15 o
   4   6 -11     2075.11     2281.07    138.15 o
   5   6 -11       37.07       67.72     28.77 o
   6   6 -11      642.32      697.84     78.12 o
   7   6 -11      145.55      187.20     74.44 o
   8   6 -11       50.21       82.41     24.66 o
   9   6 -11      142.63      150.32     32.81 o
  10   6 -11      239.87      192.26     64.49 o
  11   6 -11        7.48      -34.22     34.22 o
  12   6 -11     1741.57     1597.62    179.58 o
   1   7 -11      815.69     1045.13     97.97 o
   2   7 -11      160.87      223.95     52.40 o
   3   7 -11     1618.91     1823.58    130.43 o
   4   7 -11       52.80       87.46     32.63 o
   5   7 -11      539.99      668.41    110.80 o
   0   0 -10    16944.03    17006.09    350.72 o
   2   0 -10     4050.65     3850.96    148.90 o
   4   0 -10     1006.17     1062.18     50.90 o
   6   0 -10     5407.81     5222.72    144.46 o
   8   0 -10     7427.06     7638.44    194.67 o
  10   0 -10     3103.81     3085.69    207.34 o
  12   0 -10      104.41      100.11     49.49 o
  14   0 -10      876.96      912.61    130.00 o
  16   0 -10     3259.81     3379.63    268.60 o
   0   1 -10      493.79      505.48     27.60 o
   1   1 -10    11436.19    11328.39    106.59 o
   2   1 -10       93.65       95.40     10.26 o
   3   1 -10     3173.03     3024.86     65.60 o
   4   1 -10      158.07      151.14     17.66 o
   5   1 -10      645.16      638.12     35.62 o
   6   1 -10      647.47      679.91     48.08 o
   7   1 -10    10094.63    10212.30    230.55 o
   8   1 -10      299.70      265.07     31.09 o
   9   1 -10     4361.18     4602.15    134.89 o
  10   1 -10      231.24      245.43     47.01 o
  11   1 -10     2147.99     2281.56    101.91 o
  12   1 -10        6.99        5.82     23.39 o
  13   1 -10      339.41      381.33     59.90 o
  14   1 -10       83.28       39.67     25.79 o
  15   1 -10     1739.70     1928.89    138.94 o
  16   1 -10       63.30      123.43     39.77 o
  17   1 -10     2061.79     2430.08    296.69 o
   0   2 -10     4968.67     5066.37     98.98 o
   1   2 -10       69.18       86.25      7.36 o
   2   2 -10     6240.34     6561.97    169.95 o
   3   2 -10      301.77      349.86     31.28 o
   4   2 -10     1266.04     1366.52     80.44 o
   5   2 -10      493.71      471.56     65.64 o
   6   2 -10     5017.69     5127.64    160.15 o
   7   2 -10       86.00       99.69     32.28 o
   8   2 -10     8100.44     8203.74    783.42 o
   9   2 -10      197.19      159.87     31.13 o
  10   2 -10     3720.67     3726.16    155.32 o
  11   2 -10      980.30      875.29     65.04 o
  12   2 -10      215.86      203.30     32.83 o
  13   2 -10      288.04      263.74     44.49 o
  14   2 -10     1815.42     2142.43    142.70 o
  15   2 -10       27.97       45.20     32.96 o
  16   2 -10     1937.40     2248.38    154.08 o
   0   3 -10        7.26       20.27     41.35 o
   1   3 -10     7189.91     6959.39    173.67 o
   2   3 -10      638.38      682.09     50.27 o
   3   3 -10     4115.71     4153.95    113.17 o
   4   3 -10      221.90      235.68     28.31 o
   5   3 -10     1410.49     1477.12     70.68 o
   6   3 -10       36.42       82.22     21.43 o
   7   3 -10     6479.07     6489.24    196.46 o
   8   3 -10       79.56       69.93     22.41 o
   9   3 -10     7119.84     6817.97    247.95 o
  10   3 -10      330.99      278.56     88.44 o
  11   3 -10      346.25      328.10     85.21 o
  12   3 -10       48.92       84.19     28.33 o
  13   3 -10       25.66       42.31     26.61 o
  14   3 -10       51.96       45.48     20.65 o
  15   3 -10     1334.36     1405.65    121.87 o
  16   3 -10        3.64        0.38     38.95 o
   0   4 -10     5430.11     5811.52    262.62 o
   1   4 -10       16.36       16.30     15.12 o
   2   4 -10     5532.64     5378.95    134.54 o
   3   4 -10      332.98      468.80     47.74 o
   4   4 -10      131.00      218.73     30.11 o
   5   4 -10      102.66      131.91     35.64 o
   6   4 -10     4225.72     4160.69    189.39 o
   7   4 -10       23.68       32.73     20.19 o
   8   4 -10     4976.41     5121.05    154.31 o
   9   4 -10      156.39      106.09     29.07 o
  10   4 -10     2295.34     2147.18    127.78 o
  11   4 -10       41.43       83.43     31.81 o
  12   4 -10      108.32      200.16     59.36 o
  13   4 -10       58.66       66.91     40.76 o
  14   4 -10      887.47      843.80     92.98 o
  15   4 -10       15.97       25.03     24.38 o
   0   5 -10       61.57       46.61     33.75 o
   1   5 -10     4429.01     4374.20    180.25 o
   2   5 -10      126.69      203.15     42.14 o
   3   5 -10     2267.37     2296.12     95.67 o
   4   5 -10      291.75      334.27     55.48 o
   5   5 -10      720.91      749.73     57.70 o
   6   5 -10       28.60       80.87     21.22 o
   7   5 -10     3033.58     3176.78    149.02 o
   8   5 -10       39.97       54.40     21.41 o
   9   5 -10     3592.04     3388.42    222.22 o
  10   5 -10      112.54       17.57     49.62 o
  11   5 -10      493.24      512.90     55.17 o
  12   5 -10      174.08      112.55     27.01 o
  13   5 -10       35.46       32.28     21.59 o
  14   5 -10       87.15      123.66     56.61 o
   0   6 -10     2871.07     2888.58    211.41 o
   1   6 -10        0.32        2.67     59.62 o
   2   6 -10     1614.61     1682.43    209.89 o
   3   6 -10       29.61       26.21     25.37 o
   4   6 -10      233.22      266.58     50.79 o
   5   6 -10       48.41       97.36     26.05 o
   6   6 -10     1278.69     1465.45     86.81 o
   7   6 -10      269.80      247.11     36.94 o
   8   6 -10     2718.41     2715.39    123.14 o
   9   6 -10      103.29       99.64     28.59 o
  10   6 -10     1387.42     1314.50     89.33 o
  11   6 -10       56.02       86.59     32.58 o
  12   6 -10       24.83       57.84     41.94 o
   0   7 -10      461.09      301.86     80.43 o
   1   7 -10     1449.88     1579.02    132.07 o
   2   7 -10       45.49      117.87     44.02 o
   3   7 -10      904.61      745.22     82.44 o
   4   7 -10       14.39       44.69     40.17 o
   5   7 -10      163.40      150.35     41.12 o
   6   7 -10       41.79       95.71     88.89 o
   7   7 -10     2231.14     2430.69    152.44 o
   9   7 -10      894.41      817.18    122.80 o
  10   7 -10       58.85      110.15     54.07 o
   2   0  -9     6491.26     6693.95    185.76 o
   4   0  -9    21416.37    21681.96    303.15 o
   6   0  -9     9590.66     9901.08    143.57 o
   8   0  -9     1252.46     1388.57     91.81 o
  10   0  -9     4087.44     4130.89    234.75 o
  12   0  -9     4868.38     5167.97    284.01 o
  14   0  -9     3037.80     3088.89    234.82 o
  16   0  -9      473.43      558.31    109.51 o
   1   1  -9     1477.20     1533.27     32.45 o
   2   1  -9       43.01       56.90      6.91 o
   3   1  -9    10503.12    10354.43    142.81 o
   4   1  -9        2.80       14.36      9.38 o
   5   1  -9    13259.33    12958.26    178.03 o
   6   1  -9       57.47       69.75     16.30 o
   7   1  -9     2933.84     2858.94    113.26 o
   8   1  -9      417.64      430.09     46.92 o
   9   1  -9     1385.06     1411.29    114.36 o
  10   1  -9      213.44      223.26     31.03 o
  11   1  -9     7183.97     7613.47    187.29 o
  12   1  -9      436.54      497.40     62.47 o
  13   1  -9     5350.78     5260.44    212.06 o
  14   1  -9       21.16       43.31     28.27 o
  15   1  -9     1266.64     1292.01    110.68 o
  16   1  -9      113.26      109.88     32.35 o
  17   1  -9       80.95       83.11     33.35 o
   1   2  -9      390.35      461.77     23.31 o
   2   2  -9     8531.34     8476.26    148.36 o
   3   2  -9      886.24      927.45     48.17 o
   4   2  -9    13295.71    13139.37    203.82 o
   5   2  -9      516.45      442.56     43.38 o
   6   2  -9     5339.85     5459.79    162.52 o
   7   2  -9      187.15      200.58     31.47 o
   8   2  -9     1684.08     1530.59    107.56 o
   9   2  -9      554.62      503.64     55.81 o
  10   2  -9     2200.89     2027.90    112.08 o
  11   2  -9      291.97      279.82     43.89 o
  12   2  -9     6522.37     6595.63    184.53 o
  13   2  -9      133.71      153.66     29.64 o
  14   2  -9     3306.93     3442.79    177.00 o
  15   2  -9       49.39       45.22     80.12 o
  16   2  -9       53.61       85.74     31.68 o
  17   2  -9       73.24      104.95     42.03 o
   1   3  -9     1707.55     1795.24     67.64 o
   2   3  -9       11.89      108.43     20.40 o
   3   3  -9     8248.04     8290.08    161.21 o
   4   3  -9      742.62      619.39     45.07 o
   5   3  -9     8278.13     8141.89    169.12 o
   6   3  -9       50.42       34.73     13.80 o
   7   3  -9     1614.86     1868.95    101.02 o
   8   3  -9      194.19      270.50     38.93 o
   9   3  -9     1161.75     1122.84     92.66 o
  10   3  -9       92.86       86.72     28.41 o
  11   3  -9     2824.62     2518.34    171.91 o
  12   3  -9      305.07      204.32     41.82 o
  13   3  -9     4600.90     4571.90    211.85 o
  14   3  -9       38.76       31.29     21.54 o
  15   3  -9      783.99      775.68     90.36 o
  16   3  -9       56.59       56.76     30.99 o
   1   4  -9       84.21      144.43     23.30 o
   2   4  -9     3872.74     4008.63    115.11 o
   3   4  -9       76.04       89.37     21.49 o
   4   4  -9     8070.18     8220.05    175.01 o
   5   4  -9       38.02       44.34     25.46 o
   6   4  -9     4261.01     4247.60    129.78 o
   7   4  -9       64.07      115.78     35.58 o
   8   4  -9       22.67       47.76     18.83 o
   9   4  -9      145.83      193.56     41.26 o
  10   4  -9     1703.49     1647.75    111.52 o
  11   4  -9       40.11       56.22     39.23 o
  12   4  -9     2733.45     2756.81    152.36 o
  13   4  -9       87.09       63.16     28.44 o
  14   4  -9     1500.88     1500.25    119.69 o
  15   4  -9      198.25      221.47     40.94 o
   1   5  -9      591.06      634.95     77.04 o
   2   5  -9      136.29      196.42     36.95 o
   3   5  -9     2318.49     2390.59    125.10 o
   4   5  -9       35.21       36.16     15.63 o
   5   5  -9     5269.82     5220.45    150.17 o
   6   5  -9       96.99       86.64     22.85 o
   7   5  -9     1505.99     1501.86     82.75 o
   8   5  -9       63.93      184.40     40.39 o
   9   5  -9      514.25      525.68     53.00 o
  10   5  -9       12.24       63.49     25.44 o
  11   5  -9     2690.90     2370.03    115.41 o
  12   5  -9       28.53       37.35     26.55 o
  13   5  -9     2079.04     2280.63    148.08 o
  14   5  -9       96.31       42.74     68.80 o
   1   6  -9       86.09      167.78     42.83 o
   2   6  -9     1729.18     1832.67    115.99 o
   3   6  -9      282.84      256.95     47.51 o
   4   6  -9     2619.87     2704.02    143.10 o
   5   6  -9       45.59       41.89     20.58 o
   6   6  -9     2242.07     2189.01    104.30 o
   7   6  -9      489.73      337.92     41.96 o
   8   6  -9      124.65      149.13     30.53 o
   9   6  -9       19.35      104.73     30.49 o
  10   6  -9      583.31      676.33     64.21 o
  11   6  -9        9.72       11.80     26.99 o
  12   6  -9     1403.79     1342.88    114.74 o
  13   6  -9      195.41      227.22     70.23 o
   1   7  -9      215.09      279.82     50.27 o
   2   7  -9       32.19       44.29     25.58 o
   3   7  -9     1598.45     1891.90    127.74 o
   4   7  -9       11.97        8.35     23.55 o
   5   7  -9     1917.27     2010.91    139.31 o
   6   7  -9       99.59       96.40     29.35 o
   7   7  -9      234.55      316.11     55.04 o
   8   7  -9       38.50      131.91     31.36 o
   9   7  -9      288.84      249.31     49.25 o
  10   7  -9       11.02        2.58     31.57 o
  11   7  -9      822.34      630.48    113.36 o
   1   8  -9       45.08       80.12     52.04 o
   0   0  -8    43016.53    44512.35    668.77 o
   2   0  -8     2826.57     2778.29    107.41 o
   4   0  -8      157.75      142.65     14.58 o
   6   0  -8     5802.69     5723.08    102.00 o
   8   0  -8     4822.66     5058.72    264.89 o
  10   0  -8    17620.22    17911.55    511.50 o
  12   0  -8      497.10      609.16     94.73 o
  14   0  -8     2438.59     2594.83    211.13 o
  16   0  -8     5225.03     5353.87    326.80 o
  18   0  -8     1150.70     1430.11    178.25 o
   0   1  -8     1052.30     1185.17     38.29 o
   1   1  -8    23633.01    23854.74    248.10 o
   2   1  -8      435.94      459.26     16.88 o
   3   1  -8     1370.97     1435.27     60.05 o
   4   1  -8      651.20      703.38     49.36 o
   5   1  -8     1201.44     1193.75     46.21 o
   6   1  -8       55.81       53.76     15.61 o
   7   1  -8     5930.97     5973.44    287.11 o
   8   1  -8      272.73      241.79     39.90 o
   9   1  -8    12512.50    12957.61    263.92 o
  10   1  -8      359.02      430.77     41.68 o
  11   1  -8     3844.16     3970.91    130.75 o
  12   1  -8        9.97       11.51     20.53 o
  13   1  -8      996.07     1160.91     95.52 o
  14   1  -8       50.97       60.70     28.70 o
  15   1  -8     3741.11     4202.07    198.63 o
  16   1  -8       24.12       57.46     34.75 o
  17   1  -8     2276.84     2427.23    159.33 o
  18   1  -8       76.75       96.33     42.89 o
   0   2  -8    22335.47    21249.22    256.84 o
   1   2  -8       52.14       54.54      8.76 o
   2   2  -8     7109.34     6915.90    127.69 o
   3   2  -8      678.97      764.38     42.18 o
   4   2  -8     1240.23     1229.21     67.39 o
   5   2  -8      933.80      919.93     61.28 o
   6   2  -8     3934.42     3952.85    132.82 o
   7   2  -8      188.66      221.58     35.01 o
   8   2  -8    12064.01    11569.56    257.09 o
   9   2  -8      398.30      321.25     43.74 o
  10   2  -8     6019.49     6278.77    197.55 o
  11   2  -8      219.72      240.62     42.19 o
  12   2  -8      139.40      178.91     32.24 o
  13   2  -8      233.63      182.70     32.30 o
  14   2  -8     1827.34     2090.32    135.02 o
  15   2  -8       20.56       42.83     34.22 o
  16   2  -8     3272.97     3354.02    183.49 o
  17   2  -8       59.32       83.69     62.15 o
  18   2  -8      879.06      965.06    145.20 o
   0   3  -8      562.80      462.62     36.25 o
   1   3  -8    13148.14    13286.16    191.16 o
   2   3  -8      354.62      362.51     22.85 o
   3   3  -8     1522.98     1561.00     84.35 o
   4   3  -8      300.21      335.20     33.02 o
   5   3  -8     1048.42     1216.31     61.67 o
   6   3  -8       78.44      167.43     30.94 o
   7   3  -8     3671.76     3985.22    146.19 o
   8   3  -8      243.98      249.19     41.49 o
   9   3  -8     7873.14     7732.54    241.47 o
  10   3  -8      243.33      246.69     43.69 o
  11   3  -8     3448.94     3239.67    185.48 o
  12   3  -8       84.86       63.95     28.17 o
  13   3  -8      659.37      748.12     77.88 o
  14   3  -8      147.61      132.57     34.43 o
  15   3  -8     3490.35     3578.21    186.88 o
  16   3  -8       21.02       53.01     32.89 o
  17   3  -8     1047.69     1194.36    162.69 o
   0   4  -8    10033.41    10569.28    344.14 o
   1   4  -8       59.94       82.60     18.67 o
   2   4  -8     4321.36     4463.17    117.43 o
   3   4  -8      402.04      534.80     52.44 o
   4   4  -8     1627.73     1623.12     73.44 o
   5   4  -8        2.78      118.43     36.63 o
   6   4  -8      788.18      743.67     58.80 o
   7   4  -8      485.73      456.59     42.81 o
   8   4  -8     6066.43     5955.59    170.11 o
   9   4  -8      122.70      117.71     31.77 o
  10   4  -8     3444.26     3475.47    229.63 o
  11   4  -8       69.29      162.23     40.53 o
  12   4  -8      984.77      877.69     84.81 o
  13   4  -8       19.68       42.89     32.65 o
  14   4  -8     2237.94     2120.87    141.97 o
  15   4  -8       27.94       75.15     26.62 o
  16   4  -8     1771.87     1822.23    140.07 o
   0   5  -8      165.15      100.22     40.42 o
   1   5  -8     5853.30     5846.47    190.13 o
   2   5  -8       40.99       84.81     28.54 o
   3   5  -8      859.32      799.16     54.34 o
   4   5  -8       24.05      168.89     29.76 o
   5   5  -8      436.13      433.62     45.63 o
   6   5  -8      448.56      450.73     45.06 o
   7   5  -8     2207.82     1989.90    124.20 o
   8   5  -8      255.40      244.33     36.09 o
   9   5  -8     3015.83     2944.25    120.49 o
  10   5  -8       63.48       79.99     22.69 o
  11   5  -8     1588.05     1495.03    105.42 o
  12   5  -8       34.22       67.93     33.58 o
  13   5  -8      243.48      293.85     54.76 o
  14   5  -8      150.63      112.67    100.84 o
  15   5  -8     1367.87     1230.09    166.03 o
   0   6  -8     6135.55     6540.29    304.92 o
   1   6  -8       28.01       22.88     38.88 o
   2   6  -8     1277.77     1318.32     95.35 o
   3   6  -8       83.26      133.98     34.23 o
   4   6  -8      205.98      239.87     43.66 o
   5   6  -8      270.38      349.97     60.18 o
   6   6  -8     1329.95     1210.19     76.72 o
   7   6  -8      379.82      324.65     42.35 o
   8   6  -8     1797.67     1959.25    121.26 o
   9   6  -8       28.58       27.89     21.59 o
  10   6  -8     1878.82     1915.60    104.30 o
  11   6  -8       16.65       11.96     23.05 o
  12   6  -8       93.29       84.28     29.91 o
  13   6  -8       16.05       40.14     26.66 o
   0   7  -8      203.35      205.81     64.54 o
   1   7  -8     2301.90     2546.73    143.59 o
   2   7  -8       93.16       84.26     36.09 o
   3   7  -8      125.25      188.05     41.91 o
   4   7  -8       49.92      124.92     39.59 o
   5   7  -8       90.25      133.63     42.95 o
   6   7  -8       20.75       66.15     63.71 o
   7   7  -8      767.44      677.10     78.26 o
   8   7  -8       81.99       80.03     31.36 o
   9   7  -8     1700.54     1696.92    102.61 o
  10   7  -8       51.93       36.53     32.15 o
  11   7  -8      592.11      506.46    104.70 o
   0   8  -8     1856.08     2154.07    198.28 o
   1   8  -8       93.57       77.47     71.40 o
   2   8  -8      319.63      279.52     50.28 o
   3   8  -8      155.36      183.55     48.40 o
   4   8  -8       79.31       17.40     20.04 o
   5   8  -8       51.64      114.62     53.29 o
   2   0  -7     2045.80     2022.74     84.71 o
   4   0  -7    25997.12    25753.38    250.59 o
   6   0  -7    14299.41    14044.72    232.81 o
   8   0  -7       96.58      149.89     26.62 o
  10   0  -7     6754.49     7725.43    313.48 o
  12   0  -7     2345.52     2601.78    192.07 o
  14   0  -7     2752.64     2748.13    213.87 o
  16   0  -7     1140.34     1118.28    147.56 o
  18   0  -7      743.14      833.35    135.22 o
   1   1  -7     2950.82     3078.28     45.83 o
   2   1  -7     1092.17     1127.47     31.87 o
   3   1  -7     5337.12     5290.39     86.93 o
   4   1  -7      529.11      554.23     28.22 o
   5   1  -7    19268.78    18940.23    259.16 o
   6   1  -7       51.17       45.19     15.67 o
   7   1  -7     3278.85     3301.54    116.39 o
   8   1  -7       28.64       41.88     18.56 o
   9   1  -7     2843.09     2932.39    101.23 o
  10   1  -7       50.43       71.09     19.78 o
  11   1  -7     6236.66     6247.06    226.51 o
  12   1  -7       77.51       29.65     22.30 o
  13   1  -7     2362.79     2719.50    145.71 o
  14   1  -7       10.86       14.68     21.68 o
  15   1  -7     2868.27     3033.31    190.80 o
  16   1  -7       25.50       55.87     52.42 o
  17   1  -7       92.72      118.08     39.79 o
  18   1  -7       65.81      106.43     41.66 o
   1   2  -7     1148.69     1373.60     53.72 o
   2   2  -7     3346.39     3313.47     82.61 o
   3   2  -7      342.07      423.33     31.20 o
   4   2  -7    18028.71    18070.88    287.63 o
   5   2  -7      321.19      368.89     48.90 o
   6   2  -7    12857.77    12994.61    251.99 o
   7   2  -7      231.11      292.91     38.07 o
   8   2  -7      253.01      277.60     37.43 o
   9   2  -7      755.97      673.24     59.55 o
  10   2  -7     4229.91     4156.94    157.71 o
  11   2  -7      333.64      366.47     48.13 o
  12   2  -7     3085.50     2933.36    117.37 o
  13   2  -7       74.97       57.88     23.58 o
  14   2  -7     2573.08     2749.42    151.96 o
  15   2  -7       93.24       33.40     21.13 o
  16   2  -7      847.21      827.05     88.82 o
  17   2  -7       17.48      -29.25     29.25 o
  18   2  -7      419.34      395.67    131.35 o
   1   3  -7       90.43      112.89     25.09 o
   2   3  -7      198.77      250.93     25.09 o
   3   3  -7     8226.21     8377.70    153.99 o
   4   3  -7      235.05      271.83     28.89 o
   5   3  -7    16483.69    16189.50    284.43 o
   6   3  -7       23.49       53.56     19.80 o
   7   3  -7     3814.79     3683.92    138.08 o
   8   3  -7      268.86      361.26     76.34 o
   9   3  -7     2993.29     2891.84    130.34 o
  10   3  -7      161.70      113.39     28.51 o
  11   3  -7     4979.68     5001.97    186.01 o
  12   3  -7       89.49      107.51     34.85 o
  13   3  -7     2743.25     2758.95    148.88 o
  14   3  -7       80.81       52.46     19.00 o
  15   3  -7     1277.24     1413.78    114.24 o
  16   3  -7      183.71      219.44     52.81 o
  17   3  -7       74.89      120.11     37.76 o
   1   4  -7     1018.29     1109.28     55.01 o
   2   4  -7     2037.83     1983.17     75.10 o
   3   4  -7      564.57      640.48     44.62 o
   4   4  -7     9858.69     9582.08    182.85 o
   5   4  -7      369.37      341.17     37.35 o
   6   4  -7    12173.63    12014.23    219.09 o
   7   4  -7      366.77      364.23     43.36 o
   8   4  -7      152.95      202.50     36.11 o
   9   4  -7      192.54      280.80     88.66 o
  10   4  -7     3498.79     3579.32    159.00 o
  11   4  -7       61.93       58.07     28.22 o
  12   4  -7     2670.69     2389.61    139.09 o
  13   4  -7      101.22       73.32     28.04 o
  14   4  -7     1466.81     1595.24    121.20 o
  15   4  -7      121.09      102.50     36.15 o
  16   4  -7      516.38      732.98    155.75 o
  17   4  -7       22.44       80.80     54.35 o
   1   5  -7      389.94      468.16     54.07 o
   2   5  -7        8.52       77.04     26.68 o
   3   5  -7     5602.81     5404.27    140.77 o
   4   5  -7       38.55       23.80     14.25 o
   5   5  -7     7241.19     7465.92    200.26 o
   6   5  -7      395.37      428.91     43.66 o
   7   5  -7     1472.32     1491.88     87.88 o
   8   5  -7       40.95       67.33     19.44 o
   9   5  -7     1139.28     1105.39     73.30 o
  10   5  -7       59.48      174.98     33.09 o
  11   5  -7     2454.82     2645.41    117.72 o
  12   5  -7        3.58      -14.30     26.27 o
  13   5  -7     1784.03     1650.46    124.18 o
  14   5  -7       32.85       40.65     34.75 o
  15   5  -7      937.02      787.38     90.84 o
   1   6  -7      297.49      400.96     73.50 o
   2   6  -7      723.02      768.73     72.47 o
   3   6  -7       83.52       84.24     30.43 o
   4   6  -7     5251.99     4978.27    186.27 o
   5   6  -7     1156.46     1007.89     88.88 o
   6   6  -7     3513.14     3618.78    129.85 o
   7   6  -7      227.84      138.63     36.94 o
   8   6  -7       10.44       14.67     19.20 o
   9   6  -7       74.02      129.35     28.08 o
  10   6  -7     1347.38     1312.98     85.64 o
  11   6  -7       52.80      115.31     30.34 o
  12   6  -7     1438.66     1487.96     95.82 o
  13   6  -7       28.28       24.20     19.19 o
   1   7  -7       61.03       77.31     57.88 o
   2   7  -7       65.57       86.32     31.18 o
   3   7  -7      917.75      958.22    135.82 o
   4   7  -7      154.85       74.25     55.78 o
   5   7  -7     4340.05     4465.58    191.90 o
   6   7  -7       65.70      108.30     34.06 o
   7   7  -7      639.24      549.62     68.85 o
   8   7  -7       90.27      113.69     31.06 o
   9   7  -7      472.45      440.36     52.01 o
  10   7  -7       15.55        2.18     36.59 o
  11   7  -7     1097.76     1029.76     99.55 o
   1   8  -7      245.97      242.79     47.41 o
   2   8  -7      175.11      195.69     44.20 o
   3   8  -7      287.69      259.32     51.05 o
   4   8  -7     1760.55     1780.57    186.07 o
   5   8  -7      336.93      282.34     70.81 o
   6   8  -7      935.33      946.82     94.19 o
   7   8  -7       50.40      136.31     61.88 o
   0   0  -6    10265.69     9219.29    195.49 o
   2   0  -6    27064.58    27693.86    429.60 o
   4   0  -6      907.56     1046.87     34.56 o
   6   0  -6    20266.54    20515.68    344.13 o
   8   0  -6    10789.97    10343.04    330.17 o
  10   0  -6     9847.93     9882.67    349.15 o
  12   0  -6      730.57      919.03    110.20 o
  14   0  -6     2835.54     3041.17    221.30 o
  16   0  -6     4106.26     4443.67    286.68 o
  18   0  -6     2097.66     2004.21    206.14 o
   0   1  -6     1784.81     1730.16     54.23 o
   1   1  -6    29020.89    29929.94    202.63 o
   2   1  -6     1156.84     1207.74     33.32 o
   3   1  -6     8319.28     8427.55    110.97 o
   4   1  -6      506.67      552.14     34.71 o
   5   1  -6     4794.58     4935.31    127.74 o
   6   1  -6       71.31       88.38     21.26 o
   7   1  -6     9863.42     9727.61    205.53 o
   8   1  -6      395.46      450.04     45.28 o
   9   1  -6    12271.24    12734.11    219.57 o
  10   1  -6       70.44       82.49     21.66 o
  11   1  -6     4867.83     5159.37    182.32 o
  12   1  -6       60.26       10.95     19.28 o
  13   1  -6      344.07      317.19     52.19 o
  14   1  -6      130.49      214.64     48.77 o
  15   1  -6     4216.55     4471.46    196.62 o
  16   1  -6        4.56       21.18     37.65 o
  17   1  -6     4021.15     4142.49    202.55 o
  18   1  -6       16.69       34.81     28.48 o
  19   1  -6      636.16      682.04     87.71 o
   0   2  -6    21279.07    20064.90    358.31 o
   1   2  -6      273.20      324.03     17.99 o
   2   2  -6    14498.27    14796.08    156.78 o
   3   2  -6     1139.32     1247.26     50.88 o
   4   2  -6     2417.51     2582.06     93.11 o
   5   2  -6       64.70      206.52     27.91 o
   6   2  -6     6519.48     6838.51    170.50 o
   7   2  -6      105.49      154.82     28.21 o
   8   2  -6     7644.11     7292.96    190.62 o
   9   2  -6       67.08       41.37     21.09 o
  10   2  -6     8176.87     8639.74    229.20 o
  11   2  -6       72.21       98.71     28.69 o
  12   2  -6     1926.73     1966.13     94.03 o
  13   2  -6       95.86      171.26     38.86 o
  14   2  -6     1990.13     2196.92    133.08 o
  15   2  -6       25.62       26.91     46.92 o
  16   2  -6     5230.40     5090.62    218.33 o
  17   2  -6       10.69       23.21     24.39 o
  18   2  -6     2068.10     2240.70    153.97 o
  19   2  -6        0.06       67.19     57.19 o
   0   3  -6      105.63       85.61     10.16 o
   1   3  -6    20872.83    20624.34    279.93 o
   2   3  -6      254.20      274.49     20.10 o
   3   3  -6      103.38      114.32     31.46 o
   4   3  -6       70.04      169.63     23.42 o
   5   3  -6      670.70      764.05     60.90 o
   6   3  -6      118.64      270.40     38.03 o
   7   3  -6     6345.90     6166.29    178.02 o
   8   3  -6       78.57       34.00     30.43 o
   9   3  -6     6558.74     6573.35    197.42 o
  10   3  -6       74.46       85.87     27.45 o
  11   3  -6     3153.73     3070.04    144.24 o
  12   3  -6      154.19      125.12     38.28 o
  13   3  -6       29.65       37.71     22.56 o
  14   3  -6       76.09       83.36     33.83 o
  15   3  -6     3669.96     3877.97    188.42 o
  16   3  -6       29.97       18.05     21.40 o
  17   3  -6     2539.55     2473.63    159.19 o
  18   3  -6        3.33       39.43     32.54 o
   0   4  -6    13733.86    13287.84    744.78 o
   1   4  -6      695.45      759.36     93.29 o
   2   4  -6     4589.41     4673.00    115.35 o
   3   4  -6      717.27      934.86     52.40 o
   4   4  -6      535.03      610.34     43.90 o
   5   4  -6      238.90      412.15     38.68 o
   6   4  -6     4004.08     3961.94    117.75 o
   7   4  -6       92.14       95.90     22.42 o
   8   4  -6     5506.32     5249.43    179.10 o
   9   4  -6      212.17      247.29     57.99 o
  10   4  -6     2982.35     3122.35    145.36 o
  11   4  -6      346.39      321.58     48.60 o
  12   4  -6      667.83      536.66     67.69 o
  13   4  -6       39.07       39.73     37.10 o
  14   4  -6     1253.64     1202.38    104.38 o
  15   4  -6       75.18      185.20     61.11 o
  16   4  -6     2228.90     2311.42    267.35 o
  17   4  -6       11.76       20.87     84.69 o
   0   5  -6      131.83      135.67     42.79 o
   1   5  -6     6566.50     6795.35    194.92 o
   2   5  -6      411.16      357.23     52.35 o
   3   5  -6     1658.41     1701.73    290.85 o
   4   5  -6       25.96      130.06     25.22 o
   5   5  -6      545.83      637.78     49.41 o
   6   5  -6        2.75       77.36     21.23 o
   7   5  -6     5031.13     4861.21    143.69 o
   8   5  -6       21.73       46.69     19.28 o
   9   5  -6     2494.19     2404.57    130.69 o
  10   5  -6       43.53       80.76     24.74 o
  11   5  -6     1943.68     1953.84    141.08 o
  12   5  -6      159.51      145.30     40.68 o
  13   5  -6      115.42       96.18     30.08 o
  14   5  -6        0.38       45.13     31.91 o
  15   5  -6     1695.05     1712.43    208.55 o
   0   6  -6     7163.97     7267.93    307.71 o
   1   6  -6       24.10      125.56     67.27 o
   2   6  -6      682.58      846.50     73.78 o
   3   6  -6      216.01      362.33     50.64 o
   4   6  -6      760.20      799.82    180.42 o
   5   6  -6      195.86      279.05     45.05 o
   6   6  -6     1855.31     2001.08     94.78 o
   7   6  -6      199.82      194.57     32.08 o
   8   6  -6     2177.54     2185.03    120.63 o
   9   6  -6       63.15       14.19     14.99 o
  10   6  -6     1942.01     1978.52    103.55 o
  11   6  -6      183.28      215.12     37.84 o
  12   6  -6      506.78      602.74     60.76 o
  13   6  -6       42.04       80.52     28.01 o
  14   6  -6      631.48      576.40     93.53 o
   0   7  -6      151.71      174.85     53.15 o
   1   7  -6     2729.84     2878.86    172.87 o
   2   7  -6       30.02       59.63     32.68 o
   3   7  -6      380.65      448.89     76.75 o
   4   7  -6      118.52      206.45     41.22 o
   5   7  -6      608.38      672.31     72.53 o
   6   7  -6       43.74      182.82     40.96 o
   7   7  -6      677.22      917.64     87.41 o
   8   7  -6        9.82       36.35     35.91 o
   9   7  -6     1431.98     1521.20    138.52 o
  10   7  -6       47.36       44.56     20.43 o
  11   7  -6      746.41      704.43     67.17 o
  12   7  -6       49.25      -44.83     44.83 o
   0   8  -6     3828.68     4050.05    262.15 o
   1   8  -6        0.98       45.35     29.34 o
   2   8  -6      582.05      688.59     79.00 o
   3   8  -6      158.92      143.73     37.02 o
   4   8  -6      505.45      458.55     64.74 o
   5   8  -6       50.21       73.83     42.50 o
   6   8  -6      205.10      312.98     57.28 o
   7   8  -6      148.19       54.34     44.22 o
   8   8  -6      950.71      973.40    130.80 o
   9   8  -6        6.17       42.78     31.42 o
   2   0  -5    39637.05    40142.60    567.14 o
   4   0  -5    15096.17    15730.07    252.26 o
   6   0  -5    10736.71    11439.73    216.66 o
   8   0  -5     1206.84     1414.14    110.92 o
  10   0  -5     2172.98     2221.64    154.74 o
  12   0  -5     8799.51     9230.12    357.11 o
  14   0  -5     9596.08    10334.87    412.30 o
  16   0  -5      233.03      215.01     73.65 o
  18   0  -5     2034.91     2074.72    205.74 o
   1   1  -5    14636.16    14331.12    108.92 o
   2   1  -5     1004.11     1006.29     27.27 o
   3   1  -5    21517.82    21919.74    186.75 o
   4   1  -5      168.35      228.20     25.56 o
   5   1  -5    17551.97    17854.72    267.84 o
   6   1  -5     1184.26     1280.31     65.07 o
   7   1  -5     3277.21     3253.65    113.30 o
   8   1  -5      198.73      269.12     35.62 o
   9   1  -5     1029.94     1076.29     58.39 o
  10   1  -5      288.54      328.43     44.59 o
  11   1  -5     6362.95     6893.86    208.73 o
  12   1  -5      149.00      121.93     30.35 o
  13   1  -5     9150.90     9480.09    267.48 o
  14   1  -5       49.00       40.64     22.67 o
  15   1  -5     2802.23     2933.34    155.65 o
  16   1  -5       48.84       25.11     23.71 o
  17   1  -5      695.25      754.04     84.94 o
  18   1  -5       12.62       81.17     39.51 o
  19   1  -5     1261.92     1385.29    121.31 o
   1   2  -5     2024.23     2192.08     45.22 o
   2   2  -5     7231.30     7159.36    138.42 o
   3   2  -5      140.01      223.14     26.13 o
   4   2  -5    29522.01    29248.00    381.52 o
   5   2  -5     1371.56     1588.63     73.34 o
   6   2  -5    11332.92    11109.27    220.37 o
   7   2  -5     2075.16     2141.99    173.56 o
   8   2  -5       16.66       61.62     21.22 o
   9   2  -5     1461.90     1399.52     84.31 o
  10   2  -5     3660.52     3792.33    155.57 o
  11   2  -5      402.47      393.97     84.36 o
  12   2  -5     7374.23     7227.57    225.68 o
  13   2  -5      193.72      152.68     48.88 o
  14   2  -5     4017.08     3983.16    176.92 o
  15   2  -5      423.50      428.89     60.45 o
  16   2  -5      769.88      702.12     83.00 o
  17   2  -5       23.04       18.90     23.65 o
  18   2  -5      530.15      551.43     75.55 o
  19   2  -5       44.07       65.28     35.66 o
   1   3  -5     1145.75     1193.79     82.10 o
   2   3  -5      213.83      331.34     27.41 o
   3   3  -5    18748.19    18611.90    237.69 o
   4   3  -5      567.81      614.14     39.51 o
   5   3  -5     9539.72     9680.96    208.82 o
   6   3  -5       59.72       41.24     17.23 o
   7   3  -5     3177.04     3013.66    120.53 o
   8   3  -5      147.30      224.39     65.32 o
   9   3  -5     1495.69     1567.89    158.06 o
  10   3  -5      119.53      159.00     34.87 o
  11   3  -5     4119.78     3989.64    163.04 o
  12   3  -5       52.55       54.79     26.21 o
  13   3  -5     6479.85     6460.21    293.54 o
  14   3  -5       27.29       51.34     22.45 o
  15   3  -5     1176.81     1292.33    106.21 o
  16   3  -5      154.30      260.16     53.20 o
  17   3  -5      314.22      425.99     67.35 o
  18   3  -5       10.52        7.07     50.06 o
  19   3  -5     1335.51     1423.93    181.01 o
   1   4  -5      575.06      764.29    115.74 o
   2   4  -5     6447.82     6325.03    132.97 o
   3   4  -5       68.76      155.16     23.25 o
   4   4  -5    12001.80    11886.09    209.38 o
   5   4  -5      262.56      273.27     29.80 o
   6   4  -5     2722.93     2692.75     94.10 o
   7   4  -5      524.30      483.10     73.40 o
   8   4  -5      545.04      512.22     55.33 o
   9   4  -5        8.98       22.43     23.33 o
  10   4  -5     1414.09     1336.96    151.12 o
  11   4  -5      150.04      200.70     39.30 o
  12   4  -5     6779.14     6862.96    234.49 o
  13   4  -5       48.66       30.47     26.85 o
  14   4  -5     3002.88     3214.42    168.41 o
  15   4  -5      161.76      155.71     62.22 o
  16   4  -5      355.90      318.73     55.58 o
  17   4  -5       53.51       56.78     28.33 o
  18   4  -5      681.21      664.55    118.43 o
   1   5  -5     2102.86     2103.14    102.78 o
   2   5  -5      103.69      177.08     32.19 o
   3   5  -5     7585.88     7650.70    204.42 o
   4   5  -5      104.94      192.33     30.78 o
   5   5  -5     4792.22     4645.65    140.05 o
   6   5  -5      141.16      184.63     33.24 o
   7   5  -5      856.62      875.23     59.19 o
   8   5  -5        5.13      193.82     37.63 o
   9   5  -5      562.38      581.08     51.37 o
  10   5  -5      107.53      139.63     39.51 o
  11   5  -5     2644.54     2404.30    136.93 o
  12   5  -5       25.66       21.86     27.86 o
  13   5  -5     3848.10     4045.75    414.98 o
  14   5  -5       99.81       46.49     35.43 o
  15   5  -5      751.59      818.87    126.59 o
  16   5  -5      134.37      -22.40     47.40 o
  17   5  -5      271.73      234.21     73.61 o
   1   6  -5      101.53      199.90     48.56 o
   2   6  -5     6361.17     6405.93    198.88 o
   3   6  -5        6.27       43.08     34.69 o
   4   6  -5     3221.05     3368.10    145.09 o
   5   6  -5      106.60      118.22     32.26 o
   6   6  -5     1953.29     1965.39     92.66 o
   7   6  -5      397.34      473.42     47.65 o
   8   6  -5       69.46      106.68     30.25 o
   9   6  -5      298.97      356.80     61.68 o
  10   6  -5      588.36      664.96     59.40 o
  11   6  -5      328.95      306.60     52.66 o
  12   6  -5     2112.51     2081.47    110.36 o
  13   6  -5      185.62      138.98     32.18 o
  14   6  -5     1161.00     1061.51     83.96 o
  15   6  -5       36.02       50.93     45.33 o
   1   7  -5     1084.66     1067.25     88.04 o
   2   7  -5      131.30      244.90     84.40 o
   3   7  -5     2384.27     2541.56    133.95 o
   4   7  -5       57.10       70.57     25.67 o
   5   7  -5     2201.16     2250.58    130.10 o
   6   7  -5       47.96      100.90     31.10 o
   7   7  -5       92.29      110.37     35.09 o
   8   7  -5       21.17      137.37     50.09 o
   9   7  -5       48.78       35.00     35.13 o
  10   7  -5      131.86      149.80     34.52 o
  11   7  -5     1235.38     1189.05     85.68 o
  12   7  -5       16.07       11.82     43.03 o
  13   7  -5     1377.62     1228.08    149.38 o
   1   8  -5       55.23      151.25     39.99 o
   2   8  -5     1099.68     1276.17    101.57 o
   3   8  -5       25.90       79.46     32.98 o
   4   8  -5     1061.66     1046.18     93.00 o
   5   8  -5      166.82       89.93     29.66 o
   6   8  -5      858.81      785.86     83.45 o
   7   8  -5      415.90      346.22     58.26 o
   8   8  -5      203.51      203.39     47.25 o
   9   8  -5       37.24       80.19     50.08 o
  10   8  -5      221.30      214.49     65.60 o
   1   9  -5      214.59      183.75     42.41 o
   2   9  -5        7.98      105.57     75.42 o
   3   9  -5      863.14      867.26    127.35 o
   4   9  -5       17.99       77.02     57.55 o
   5   9  -5      475.79      457.75     92.93 o
   0   0  -4     9417.41     9912.06    180.27 o
   2   0  -4    13893.91    13591.77    231.39 o
   4   0  -4    10558.02    10732.92    169.88 o
   6   0  -4    19832.82    20534.16    226.94 o
   8   0  -4    25193.51    24319.69    528.98 o
  10   0  -4     4780.60     5133.14    234.11 o
  12   0  -4     1039.13     1216.40    123.46 o
  14   0  -4      601.71      568.82     94.32 o
  16   0  -4     5803.11     6378.21    333.25 o
  18   0  -4     3839.87     4421.82    296.08 o
  20   0  -4      224.10      272.67     84.63 o
   0   1  -4      482.71      487.36     30.67 o
   1   1  -4    12022.28    12108.60    137.47 o
   2   1  -4      143.23      219.19     20.70 o
   3   1  -4    12358.55    12714.81    154.88 o
   4   1  -4     2047.93     2144.92     87.10 o
   5   1  -4     1199.59     1240.45     70.20 o
   6   1  -4     1445.77     1617.77     71.66 o
   7   1  -4    19671.51    19634.09    307.76 o
   8   1  -4       81.78       73.08     23.54 o
   9   1  -4    12328.37    12740.50    212.38 o
  10   1  -4       88.33      100.38     29.03 o
  11   1  -4      943.57      792.64     89.76 o
  12   1  -4      185.51      271.75     45.70 o
  13   1  -4      220.67      244.02     42.40 o
  14   1  -4      517.65      572.95     66.65 o
  15   1  -4     1131.59     1281.33     99.25 o
  16   1  -4      139.16      141.13     40.27 o
  17   1  -4     5356.79     5825.59    232.70 o
  18   1  -4        9.58       26.04     29.12 o
  19   1  -4     1658.53     1615.84    129.21 o
  20   1  -4       82.81       33.87     30.91 o
   0   2  -4    18707.10    18739.09    177.53 o
   1   2  -4      473.17      584.62     22.27 o
   2   2  -4    10037.95    10011.13    105.67 o
   3   2  -4      181.85      250.21     37.32 o
   4   2  -4     1642.44     1679.71    128.66 o
   5   2  -4     1283.18     1397.11    113.62 o
   6   2  -4     5482.28     5392.01    143.32 o
   7   2  -4     1461.19     1517.76     85.05 o
   8   2  -4    20177.57    20132.41    336.35 o
   9   2  -4      741.53      720.10     60.14 o
  10   2  -4     5726.11     5816.02    182.07 o
  11   2  -4      163.61      200.82     34.09 o
  12   2  -4        0.56       38.29     21.73 o
  13   2  -4      229.37      278.15     44.80 o
  14   2  -4      815.69      958.34     85.00 o
  15   2  -4       22.56       28.51     25.63 o
  16   2  -4     3549.47     3947.33    211.53 o
  17   2  -4       37.96       18.53     69.69 o
  18   2  -4     2922.17     3141.47    176.70 o
  19   2  -4       62.79      205.75     54.35 o
  20   2  -4      203.31      125.25     62.69 o
   0   3  -4     1530.23     1623.87     53.84 o
   1   3  -4    11986.34    11922.53    192.11 o
   2   3  -4      132.59      229.93     30.74 o
   3   3  -4     6376.80     6510.76    123.64 o
   4   3  -4      297.68      420.75     32.34 o
   5   3  -4     1240.04     1294.22     70.73 o
   6   3  -4      127.92      185.32     29.59 o
   7   3  -4    16486.48    16401.28    300.81 o
   8   3  -4       67.54      114.41     67.07 o
   9   3  -4     8435.64     8551.46    222.92 o
  10   3  -4      410.20      361.91     47.77 o
  11   3  -4      383.55      405.46     50.56 o
  12   3  -4        5.12       77.62     27.10 o
  13   3  -4       81.08      141.38     60.35 o
  14   3  -4       65.66      138.62     38.43 o
  15   3  -4     1681.12     1741.93    121.47 o
  16   3  -4      163.80      150.53     37.78 o
  17   3  -4     4429.89     4558.43    209.80 o
  18   3  -4       97.59       83.60     34.54 o
  19   3  -4     1099.67     1312.73    167.87 o
   0   4  -4     7434.58     7837.12    256.57 o
   1   4  -4      561.98      536.19     73.12 o
   2   4  -4     8950.70     8664.05    245.77 o
   3   4  -4     1958.90     1815.23     86.71 o
   4   4  -4     1278.07     1176.88     57.63 o
   5   4  -4      182.49      290.36     30.16 o
   6   4  -4     4962.24     4964.20    126.53 o
   7   4  -4      159.56      271.65     56.11 o
   8   4  -4    18126.91    17721.58    342.28 o
   9   4  -4      205.69      217.99     37.77 o
  10   4  -4     1279.22     1529.90    100.34 o
  11   4  -4      120.56      175.30     40.93 o
  12   4  -4      267.29      290.37     46.76 o
  13   4  -4      608.98      611.22     73.27 o
  14   4  -4      739.28      816.49    118.13 o
  15   4  -4       25.90       76.32     24.28 o
  16   4  -4     1440.04     1531.30    119.86 o
  17   4  -4      252.11      208.30     46.95 o
  18   4  -4     3774.10     3947.25    286.52 o
   0   5  -4       49.67       71.65     33.77 o
   1   5  -4     5602.66     5670.42    166.58 o
   2   5  -4      299.30      421.77     46.28 o
   3   5  -4     3039.30     3027.17    122.36 o
   4   5  -4       68.42      220.50     37.59 o
   5   5  -4      419.17      488.73     42.20 o
   6   5  -4       29.53       13.50     21.50 o
   7   5  -4     9269.89     8829.38    213.03 o
   8   5  -4      282.49      257.62     34.95 o
   9   5  -4     5259.21     5073.55    148.21 o
  10   5  -4      109.85       71.99     49.75 o
  11   5  -4      515.07      527.23     64.73 o
  12   5  -4      178.68      235.73     46.74 o
  13   5  -4      167.28       99.06     34.10 o
  14   5  -4       41.63       66.25     32.08 o
  15   5  -4      854.08      710.39    114.72 o
  16   5  -4       49.70       59.98     34.45 o
  17   5  -4     2027.83     1842.34    195.79 o
   0   6  -4     2819.95     3091.80    187.64 o
   1   6  -4       17.07       26.00     19.73 o
   2   6  -4     3271.03     3390.63    139.83 o
   3   6  -4       24.99      115.62     32.85 o
   4   6  -4      483.31      416.93     50.43 o
   5   6  -4      381.59      375.06     49.67 o
   6   6  -4     1918.80     1840.18    138.91 o
   7   6  -4       22.65       18.25     23.53 o
   8   6  -4     6930.00     6906.30    181.84 o
   9   6  -4      822.15      762.11     61.23 o
  10   6  -4     1043.89     1117.58    100.38 o
  11   6  -4       67.53      136.67     28.65 o
  12   6  -4      126.91       98.40     53.28 o
  13   6  -4       15.12       30.89     21.88 o
  14   6  -4      195.51      117.83     59.67 o
   0   7  -4      259.21      141.41     49.62 o
   1   7  -4     2123.90     2079.70    116.76 o
   2   7  -4      232.80      293.97    121.61 o
   3   7  -4     1161.77     1220.77     91.53 o
   4   7  -4       87.10      127.66     32.14 o
   5   7  -4      176.68      171.49     37.05 o
   6   7  -4        9.94       59.72     26.03 o
   7   7  -4     3430.64     3626.24    164.75 o
   8   7  -4      167.67      129.70     35.86 o
   9   7  -4     1433.69     1519.60    110.54 o
  10   7  -4       41.45       61.97     34.05 o
  11   7  -4      239.02      232.04     39.74 o
  12   7  -4       26.62       -6.74     22.90 o
  13   7  -4        7.16       67.95     40.62 o
  14   7  -4       72.72       53.04     37.87 o
   0   8  -4      968.77     1092.72    127.58 o
   1   8  -4        3.03       -0.06     34.52 o
   2   8  -4     1057.99     1014.17     89.20 o
   3   8  -4       28.75      116.53     38.73 o
   4   8  -4      156.39      202.51     49.03 o
   5   8  -4      164.49      185.79     45.24 o
   6   8  -4      947.41      952.11     89.70 o
   7   8  -4      247.60      241.03     44.51 o
   8   8  -4     1043.66     1125.02    100.90 o
   9   8  -4       58.59      -17.76     91.38 o
  10   8  -4      957.03      624.00    106.96 o
  11   8  -4       39.50       71.18     40.78 o
   0   9  -4       84.98      -31.77     37.23 o
   1   9  -4      411.79      520.96     69.03 o
   2   9  -4        5.63       26.39     23.45 o
   3   9  -4      478.31      464.26     67.12 o
   4   9  -4        6.33       44.14     26.26 o
   5   9  -4      106.63       32.28     30.51 o
   6   9  -4       84.01      207.63     69.27 o
   7   9  -4      528.83      730.73    114.33 o
   2   0  -3    46906.15    46512.38    357.07 o
   4   0  -3    28729.27    28697.12    260.91 o
   6   0  -3    13612.86    13883.03    212.66 o
   8   0  -3      213.12      217.82     44.37 o
  10   0  -3     4327.29     4306.52    208.92 o
  12   0  -3    21519.71    22001.30    568.97 o
  14   0  -3     3503.37     3336.11    217.07 o
  16   0  -3       81.70      111.29     52.14 o
  18   0  -3      435.77      541.95    101.60 o
  20   0  -3      969.03      942.77    138.97 o
   1   1  -3    18867.92    19318.66    141.75 o
   2   1  -3      382.93      396.33     26.46 o
   3   1  -3    33098.68    34825.79    470.91 o
   4   1  -3      210.54      246.53     15.78 o
   5   1  -3    26990.06    27126.53    319.95 o
   6   1  -3      857.55      966.04    122.48 o
   7   1  -3     3205.31     3381.17    188.46 o
   8   1  -3      110.64      131.09     20.83 o
   9   1  -3      164.22      146.06     31.58 o
  10   1  -3      277.57      384.05     46.51 o
  11   1  -3    10331.44    10527.53    251.49 o
  12   1  -3      222.62      286.30     44.94 o
  13   1  -3    10854.55    10956.43    278.33 o
  14   1  -3      106.15      109.98     33.14 o
  15   1  -3     3022.70     3222.47    157.80 o
  16   1  -3       38.34       86.22     30.71 o
  17   1  -3      573.66      518.68     67.97 o
  18   1  -3       45.98      -10.83     25.83 o
  19   1  -3     1021.89     1140.98    122.48 o
  20   1  -3       68.16      101.08     38.34 o
   1   2  -3       90.31      158.32     13.64 o
   2   2  -3     7357.72     6943.83    101.75 o
   3   2  -3      550.09      674.27     41.20 o
   4   2  -3    14419.83    14672.40    341.73 o
   5   2  -3      659.78      749.86     48.27 o
   6   2  -3    14328.07    14865.77    253.57 o
   7   2  -3      101.26      188.38     28.91 o
   8   2  -3     2503.67     2682.25    122.44 o
   9   2  -3      667.18      864.80    162.15 o
  10   2  -3     5442.14     5446.75    222.24 o
  11   2  -3       56.32       80.08     27.09 o
  12   2  -3    12954.17    12958.34    433.73 o
  13   2  -3      617.88      541.71     61.57 o
  14   2  -3     5813.50     6063.97    272.72 o
  15   2  -3      703.11      703.18    122.95 o
  16   2  -3      391.63      597.35     72.15 o
  17   2  -3       96.57      147.32     83.37 o
  18   2  -3     1002.99      909.23     92.63 o
  19   2  -3       35.08       32.54     52.28 o
  20   2  -3     1260.00     1305.40    168.62 o
   1   3  -3     2705.85     2745.08     48.30 o
   2   3  -3      953.08      965.84     39.09 o
   3   3  -3    23176.68    22679.01    248.07 o
   4   3  -3       27.95       31.95     13.44 o
   5   3  -3     7030.55     6826.92    165.46 o
   6   3  -3      186.65      224.68     34.87 o
   7   3  -3     3920.89     3924.57    133.96 o
   8   3  -3       26.76      137.60     29.36 o
   9   3  -3      105.21      180.76     33.26 o
  10   3  -3      247.63      252.79     40.36 o
  11   3  -3     4774.40     5026.82    181.13 o
  12   3  -3      402.20      294.84     64.61 o
  13   3  -3     9501.67     9051.91    376.95 o
  14   3  -3       59.24      107.06     34.08 o
  15   3  -3      352.83      409.22     57.75 o
  16   3  -3      171.14      136.93     66.73 o
  17   3  -3       30.97       55.03     26.25 o
  18   3  -3       34.58       50.11     45.91 o
  19   3  -3     1104.86     1046.76    105.59 o
  20   3  -3       20.84       79.50     46.20 o
   1   4  -3      211.20      423.48     41.12 o
   2   4  -3     8869.57     9101.55    218.50 o
   3   4  -3      141.00      197.55     35.65 o
   4   4  -3    10635.84    10600.49    276.39 o
   5   4  -3      143.89      172.67     25.14 o
   6   4  -3     3592.35     3572.91    150.23 o
   7   4  -3       43.79      190.23     32.37 o
   8   4  -3     1153.24     1180.49     80.66 o
   9   4  -3        6.96      137.40     32.69 o
  10   4  -3     3741.35     3746.06    155.49 o
  11   4  -3       90.68      127.32     36.24 o
  12   4  -3     4423.03     4720.76    299.98 o
  13   4  -3       69.25      106.52     55.89 o
  14   4  -3     2737.97     3095.18    229.78 o
  15   4  -3       89.45      208.92     45.87 o
  16   4  -3       99.65      177.13     45.05 o
  17   4  -3      152.29      103.89     33.61 o
  18   4  -3      211.92      140.43     44.05 o
  19   4  -3       17.83       10.87     33.07 o
   1   5  -3     1680.88     1887.61     91.06 o
   2   5  -3        7.08      156.90     29.17 o
   3   5  -3     9236.21     9435.78    218.91 o
   4   5  -3       32.00       62.44     21.46 o
   5   5  -3     3262.21     3465.63    108.71 o
   6   5  -3      112.98      149.96     35.16 o
   7   5  -3     1144.24     1164.33     69.13 o
   8   5  -3      247.72      302.37     36.60 o
   9   5  -3      843.54      702.32     54.45 o
  10   5  -3       72.59       99.47     28.32 o
  11   5  -3     1683.93     1683.48    112.38 o
  12   5  -3       34.12       40.85     24.70 o
  13   5  -3     4091.68     4051.20    188.20 o
  14   5  -3       38.21       63.86     55.14 o
  15   5  -3      490.20      815.74    125.32 o
  16   5  -3       52.41       -1.71     22.75 o
  17   5  -3       97.75       70.64     43.57 o
  18   5  -3       69.06       37.86     29.49 o
   1   6  -3      197.88      275.47     40.89 o
   2   6  -3     1637.92     1755.82     97.00 o
   3   6  -3       26.28      115.02     32.07 o
   4   6  -3     3163.36     3253.97    156.88 o
   5   6  -3      217.00      255.78     40.80 o
   6   6  -3     2349.38     2375.52    119.54 o
   7   6  -3       18.07      213.73     39.19 o
   8   6  -3      887.50      871.95     62.26 o
   9   6  -3      440.86      328.34     67.94 o
  10   6  -3      437.50      506.29     50.76 o
  11   6  -3      108.53       74.29     26.24 o
  12   6  -3     4570.12     4646.97    161.75 o
  13   6  -3      146.16      122.38     29.38 o
  14   6  -3     1147.54     1190.25    130.09 o
   1   7  -3     1343.93     1432.84     95.25 o
   2   7  -3      125.11      209.26     77.21 o
   3   7  -3     2378.00     2551.49    128.85 o
   4   7  -3      104.41       72.89     26.89 o
   5   7  -3     1281.81     1338.16     95.47 o
   6   7  -3       30.81      157.98     35.29 o
   7   7  -3      412.83      475.78     59.95 o
   8   7  -3       58.69      179.16     39.59 o
   9   7  -3       16.53       23.79     24.34 o
  10   7  -3       58.09       83.64     32.92 o
  11   7  -3     1691.57     1768.23    122.12 o
  12   7  -3       25.36       33.89     26.69 o
  13   7  -3     1203.49     1365.24    150.47 o
  14   7  -3      156.59       98.77     53.48 o
  15   7  -3      269.78      346.51     81.33 o
   1   8  -3       54.22      211.46    101.11 o
   2   8  -3     1414.55     1409.74    103.60 o
   3   8  -3      104.31       88.85     34.89 o
   4   8  -3     1437.78     1650.25    112.07 o
   5   8  -3      120.96      129.91     33.88 o
   6   8  -3      862.01      912.45     86.08 o
   7   8  -3      379.17      315.03     55.84 o
   8   8  -3        0.05       41.24     47.19 o
   9   8  -3      142.50      178.59     40.25 o
  10   8  -3      276.99      216.37     71.23 o
  11   8  -3       99.39       69.57     34.54 o
   1   9  -3      465.00      523.24    109.24 o
   2   9  -3        1.04      -21.05     24.77 o
   3   9  -3      939.68      871.97     89.22 o
   4   9  -3       26.69      -25.83     25.83 o
   5   9  -3      506.76      506.67    150.74 o
   6   9  -3      113.35       92.50     46.42 o
   2   0  -2    27934.24    28911.97    287.53 o
   4   0  -2     8420.28     8869.52    250.11 o
   6   0  -2     9243.56     9144.74    247.02 o
   8   0  -2    18317.64    17926.68    416.94 o
  10   0  -2    13632.77    14439.52    398.86 o
  12   0  -2     1367.31     1401.91    126.15 o
  14   0  -2     5622.34     6324.07    296.91 o
  16   0  -2     3645.53     4308.00    262.67 o
  18   0  -2     2437.70     2546.08    216.13 o
  20   0  -2      235.01      303.27     75.40 o
   0   1  -2       90.53       75.42      7.74 o
   1   1  -2    25977.25    25106.58    185.95 o
   2   1  -2      267.83      365.57     58.43 o
   3   1  -2     7537.46     7770.09    130.67 o
   4   1  -2     1132.30     1204.43     36.10 o
   5   1  -2     2733.80     2916.36     74.01 o
   6   1  -2      233.72      250.80     23.67 o
   7   1  -2    19607.47    20302.18    308.51 o
   8   1  -2     1048.82     1120.36     65.92 o
   9   1  -2    11295.64    10891.02    230.62 o
  10   1  -2      496.45      473.29     47.91 o
  11   1  -2     3811.03     3948.99    145.05 o
  12   1  -2       10.25       40.25     21.67 o
  13   1  -2      412.36      478.33     55.69 o
  14   1  -2      546.57      524.50     60.92 o
  15   1  -2     4155.94     4473.35    183.39 o
  16   1  -2      288.86      245.32     47.07 o
  17   1  -2     3981.99     4203.74    190.01 o
  18   1  -2        0.77       56.86     29.19 o
  19   1  -2     1189.53     1250.47    110.80 o
  20   1  -2       24.09        0.42     36.52 o
  21   1  -2       20.73       90.68     45.21 o
   0   2  -2    31751.98    33013.58    343.33 o
   1   2  -2     1675.39     1743.13     31.59 o
   2   2  -2    25136.00    26055.61    186.37 o
   3   2  -2      315.78      443.27     57.42 o
   4   2  -2      316.34      323.07     30.19 o
   5   2  -2      568.92      700.25     70.60 o
   6   2  -2    12173.26    12190.70    222.19 o
   7   2  -2     1491.62     1527.36     75.95 o
   8   2  -2    15370.28    14738.74    430.83 o
   9   2  -2      433.51      440.10     29.06 o
  10   2  -2     5041.13     4550.44    403.88 o
  11   2  -2      686.72      640.80     59.54 o
  12   2  -2      241.36      334.62     46.64 o
  13   2  -2      104.47      181.07     36.36 o
  14   2  -2     1929.82     2180.05    122.78 o
  15   2  -2      176.85      138.27     37.69 o
  16   2  -2     2115.09     2163.73    136.25 o
  17   2  -2      143.87      138.11     37.63 o
  18   2  -2     2861.99     3090.54    169.44 o
  19   2  -2       26.35       62.90     41.33 o
  20   2  -2      576.74      555.49     78.70 o
  21   2  -2       59.50       41.96     41.83 o
   0   3  -2     2257.81     2161.71    105.79 o
   1   3  -2    12329.44    11615.00    148.30 o
   2   3  -2      122.30      204.49     25.48 o
   3   3  -2     5245.41     5024.59     76.78 o
   4   3  -2       69.23      184.28     14.41 o
   5   3  -2     2516.65     2574.61     96.93 o
   6   3  -2      371.25      548.02     47.67 o
   7   3  -2    10769.53    10843.49    229.67 o
   8   3  -2      139.81      187.48     30.77 o
   9   3  -2    11580.23    10841.70    373.55 o
  10   3  -2      161.81      130.98     31.92 o
  11   3  -2     1658.08     1614.49     99.64 o
  12   3  -2      419.88      394.92     74.89 o
  13   3  -2      221.02      220.13     43.27 o
  14   3  -2       52.26      116.09     63.93 o
  15   3  -2     3036.78     3267.77    382.92 o
  16   3  -2        1.42       15.10     19.77 o
  17   3  -2     2402.04     2480.03    149.41 o
  18   3  -2      112.98      203.94     46.10 o
  19   3  -2     1427.45     1250.25    113.20 o
  20   3  -2      109.89       96.00     50.03 o
   0   4  -2     7141.29     6989.43    226.19 o
   1   4  -2      960.62      962.84     57.88 o
   2   4  -2     7943.56     7753.90    171.74 o
   3   4  -2     2858.58     2858.83    178.64 o
   4   4  -2     2459.04     2728.14    125.10 o
   5   4  -2       36.62      107.02     12.53 o
   6   4  -2     2726.92     2745.97     89.43 o
   7   4  -2       91.89      127.76     28.18 o
   8   4  -2    11397.54    11331.56    348.93 o
   9   4  -2       66.88       69.19     39.88 o
  10   4  -2     7468.24     7137.05    339.18 o
  11   4  -2      879.17      809.44     74.84 o
  12   4  -2       22.87       60.60     43.86 o
  13   4  -2      108.29      163.54     53.17 o
  14   4  -2     1673.90     1490.97    157.44 o
  15   4  -2       43.68       51.89     74.47 o
  16   4  -2     2921.85     2825.04    159.00 o
  17   4  -2       36.61       65.28     32.31 o
  18   4  -2     1002.30     1229.06    142.55 o
  19   4  -2       39.52       44.43     49.04 o
   0   5  -2      226.95      212.72     45.68 o
   1   5  -2     7901.33     7882.54    189.56 o
   2   5  -2      109.36      211.73     44.74 o
   3   5  -2     2108.97     2271.74     99.97 o
   4   5  -2        6.01      217.61     33.28 o
   5   5  -2     1758.91     1733.58    193.92 o
   6   5  -2       56.67      158.48     38.36 o
   7   5  -2     6672.42     6698.21    158.74 o
   8   5  -2      159.17      165.15     26.35 o
   9   5  -2     5825.41     5747.85    153.94 o
  10   5  -2      168.97      242.34     46.07 o
  11   5  -2     1505.16     1433.35    104.36 o
  12   5  -2      167.29      298.21     50.13 o
  13   5  -2      168.54      163.47     79.30 o
  14   5  -2        8.14       27.66     21.73 o
  15   5  -2     1505.07     1382.44    161.33 o
  16   5  -2       16.88       31.84     23.36 o
  17   5  -2     1951.67     1733.02    181.41 o
  18   5  -2      107.88       49.50     32.44 o
   0   6  -2     5459.78     5700.70    245.36 o
   1   6  -2      284.47      211.00     38.06 o
   2   6  -2     3723.77     3713.46    138.79 o
   3   6  -2      495.29      618.74     56.86 o
   4   6  -2      558.11      508.56     56.27 o
   5   6  -2      494.06      652.82     60.36 o
   6   6  -2     3798.87     3941.30    150.97 o
   7   6  -2       81.91      109.42     32.56 o
   8   6  -2     3115.26     3090.76    139.03 o
   9   6  -2       24.54       38.38     20.12 o
  10   6  -2     2292.63     2270.73    128.44 o
  11   6  -2      110.20      150.66     31.21 o
  12   6  -2       34.16       27.36     18.28 o
  13   6  -2      168.08      145.27     31.63 o
  14   6  -2      336.05      416.03     90.38 o
  15   6  -2       64.34      103.23     51.10 o
  17   6  -2       59.90       61.09     45.94 o
   0   7  -2       45.89       43.20     35.96 o
   1   7  -2     2547.94     2553.36    124.35 o
   2   7  -2       38.18       80.61     26.45 o
   3   7  -2      749.56      726.57     68.30 o
   4   7  -2        6.03      137.77     34.94 o
   5   7  -2      144.51      191.42     38.94 o
   6   7  -2        5.12       98.61     31.21 o
   7   7  -2     2670.19     2559.43    137.59 o
   8   7  -2      120.74      101.84     34.78 o
   9   7  -2     2108.25     2048.25    123.51 o
  10   7  -2       69.83       86.32     30.13 o
  11   7  -2      575.47      487.42     64.49 o
  12   7  -2       34.80       66.06     27.76 o
  13   7  -2       66.91       74.46     29.62 o
  14   7  -2       24.00       63.51     38.35 o
   0   8  -2      820.73      902.47    112.81 o
   1   8  -2        2.98        9.29     48.36 o
   2   8  -2      900.20      981.04     83.92 o
   3   8  -2      138.73      190.12     41.39 o
   4   8  -2      183.77      183.83     35.25 o
   5   8  -2      172.93      186.07     44.10 o
   6   8  -2      828.26      914.48     83.98 o
   7   8  -2      254.90      317.75     51.25 o
   8   8  -2     2126.58     2101.28    130.33 o
   9   8  -2      193.30      189.93     41.68 o
  10   8  -2      664.79      805.23    128.95 o
   0   9  -2       11.14      -41.30     41.30 o
   1   9  -2      984.25      873.24     87.20 o
   2   9  -2        3.86       -7.82     23.19 o
   3   9  -2      262.66      304.06     53.37 o
   4   9  -2       25.84       86.72     45.34 o
   5   9  -2       70.94       77.02     47.96 o
   6   9  -2        9.44       50.73     30.42 o
   4   0  -1    27990.21    26851.70    437.85 o
   6   0  -1    16813.88    16197.97    343.55 o
   8   0  -1     3179.10     3917.28    169.26 o
  10   0  -1     7076.76     7336.39    265.67 o
  12   0  -1     9300.23     9863.96    345.26 o
  14   0  -1     5222.55     5740.02    276.94 o
  16   0  -1     1962.43     2065.70    176.39 o
  18   0  -1     1292.65     1169.28    142.82 o
  20   0  -1     2834.39     3028.95    244.92 o
   1   1  -1     3375.82     3885.26     68.67 o
   2   1  -1      134.56      134.76     20.04 o
   3   1  -1    19642.83    20279.84    244.73 o
   4   1  -1       57.96       70.62     13.79 o
   5   1  -1    43223.85    43308.91    600.51 o
   6   1  -1     2566.48     2789.77     91.25 o
   7   1  -1     4312.86     4251.23    138.53 o
   8   1  -1      246.96      285.31     54.99 o
   9   1  -1      912.98      977.28     63.29 o
  10   1  -1      156.64      173.10     31.64 o
  11   1  -1     8788.93     9116.07    222.31 o
  12   1  -1       67.90       73.18     26.73 o
  13   1  -1     6892.58     7045.55    467.21 o
  14   1  -1       19.73      117.49     34.55 o
  15   1  -1     1464.46     1902.72    156.42 o
  16   1  -1      163.06      186.26     42.37 o
  17   1  -1       95.56      118.39     31.78 o
  18   1  -1       31.91      -18.08     18.08 o
  19   1  -1     1822.44     1862.49    251.44 o
  20   1  -1       11.61        7.97     37.78 o
  21   1  -1     2055.21     2119.03    157.76 o
   1   2  -1    30314.02    30828.97    240.23 o
   2   2  -1    69722.68    70813.76    592.57 o
   3   2  -1     7752.14     8317.14    149.24 o
   4   2  -1    18576.91    18285.19    311.30 o
   5   2  -1     2326.52     2436.45     84.05 o
   6   2  -1     8380.87     7660.54    389.15 o
   7   2  -1      413.59      557.36     61.89 o
   8   2  -1       79.33      126.00     21.68 o
   9   2  -1      549.93      674.42     36.08 o
  10   2  -1     4494.82     4221.74    106.98 o
  11   2  -1      286.63      297.41     40.49 o
  12   2  -1     7722.33     7563.86    213.79 o
  13   2  -1      394.18      362.50     50.78 o
  14   2  -1     4182.74     4297.38    170.75 o
  15   2  -1      114.74      154.14     37.12 o
  16   2  -1      600.79      647.83     71.92 o
  17   2  -1       40.09       66.52     60.46 o
  18   2  -1      571.98      607.71     74.44 o
  19   2  -1        4.85       63.63     30.34 o
  20   2  -1     2204.57     2423.10    157.70 o
  21   2  -1       42.74       81.51     53.23 o
   1   3  -1     1465.33     1552.09     60.79 o
   2   3  -1      499.23      809.30    186.68 o
   3   3  -1    18207.28    18174.60    216.19 o
   4   3  -1       75.89       91.29     26.86 o
   5   3  -1    15613.36    15849.34    264.55 o
   6   3  -1     1059.06     1128.07    120.83 o
   7   3  -1     6826.02     6711.90    237.54 o
   8   3  -1       87.71      166.57     31.08 o
   9   3  -1     2633.29     2761.42    119.67 o
  10   3  -1      127.27      172.15     35.68 o
  11   3  -1     4515.38     4277.94    228.86 o
  12   3  -1      264.74      303.23     68.53 o
  13   3  -1     4431.42     4569.23    293.24 o
  14   3  -1      159.91      144.41     33.64 o
  15   3  -1     2200.03     2287.56    131.42 o
  16   3  -1       26.12       36.55     24.12 o
  17   3  -1      136.20      171.40     39.66 o
  18   3  -1       80.18      117.54     35.35 o
  19   3  -1     1547.71     1600.99    127.09 o
  20   3  -1       15.40       62.96     40.70 o
  21   3  -1     1452.76     1322.17    167.67 o
   1   4  -1      268.85      486.87     41.61 o
   2   4  -1     4942.86     5177.29    132.93 o
   3   4  -1      747.64      781.98     61.02 o
   4   4  -1    15143.61    15039.58    212.91 o
   5   4  -1       42.79       64.68     19.57 o
   6   4  -1     8557.72     8171.88    157.16 o
   7   4  -1       62.72      145.96     33.40 o
   8   4  -1      585.17      647.40     60.22 o
   9   4  -1       29.04      179.45     42.40 o
  10   4  -1     3959.02     3793.97    154.95 o
  11   4  -1       68.48      160.05     73.84 o
  12   4  -1     4576.74     4293.97    248.62 o
  13   4  -1      270.87      254.05     67.30 o
  14   4  -1     3818.35     3507.46    239.55 o
  15   4  -1       76.16      166.09     40.96 o
  16   4  -1      334.48      366.90     90.91 o
  17   4  -1       40.48       34.92     27.35 o
  18   4  -1      841.83      894.45     93.50 o
  19   4  -1       10.33       55.39     39.44 o
  20   4  -1     2147.42     1997.75    204.22 o
   1   5  -1      645.53      735.64     54.51 o
   2   5  -1       80.50      131.69     24.85 o
   3   5  -1     5592.25     5715.57    242.91 o
   4   5  -1      424.14      382.50     40.39 o
   5   5  -1    11630.13    11537.73    333.05 o
   6   5  -1       21.21       49.02     18.64 o
   7   5  -1     3090.97     2839.79     99.38 o
   8   5  -1      173.88      175.42     28.69 o
   9   5  -1     1896.56     1837.55     83.93 o
  10   5  -1      185.76      304.64     49.17 o
  11   5  -1     3355.35     3366.37    159.52 o
  12   5  -1       28.77       36.20     19.52 o
  13   5  -1     2349.81     2530.32    204.94 o
  14   5  -1      100.29       93.45     56.79 o
  15   5  -1      805.12      696.15    113.20 o
  16   5  -1       15.05       52.90     28.31 o
  17   5  -1      117.54      114.13     74.76 o
  18   5  -1      102.78       89.46     58.47 o
   1   6  -1      367.94      431.98     46.75 o
   2   6  -1     2795.45     2833.02    118.22 o
   3   6  -1     1870.49     1796.19     93.83 o
   4   6  -1     7913.85     8233.96    213.44 o
   5   6  -1     2174.74     2171.10    123.03 o
   6   6  -1     4748.35     4396.84    156.95 o
   7   6  -1      453.03      424.65    100.58 o
   8   6  -1        8.42       33.81     20.43 o
   9   6  -1       20.67      110.96     30.27 o
  10   6  -1     2315.56     2235.16    102.56 o
  11   6  -1      102.99      111.68     27.19 o
  12   6  -1     1298.55     1335.22     83.99 o
  13   6  -1       21.25       -8.34     22.64 o
  14   6  -1     1422.99     1566.08    172.23 o
  15   6  -1        9.67       -0.81     27.25 o
   1   7  -1      483.20      399.48     49.92 o
   2   7  -1      194.88      226.93     50.80 o
   3   7  -1     1449.74     1665.06     99.20 o
   4   7  -1       60.40       14.49     15.46 o
   5   7  -1     4359.46     4438.96    166.70 o
   6   7  -1       94.38      119.94     39.10 o
   7   7  -1      570.04      589.69     63.10 o
   8   7  -1      222.45      173.85     36.75 o
   9   7  -1      405.78      464.33    119.63 o
  10   7  -1       21.35       70.07     28.16 o
  11   7  -1     1091.94     1120.73     94.60 o
  12   7  -1       30.87       45.64     24.33 o
  13   7  -1      827.88      808.87    132.19 o
   1   8  -1       83.41       81.74     28.92 o
   2   8  -1      606.93      675.52     68.61 o
   3   8  -1        7.68       20.41     21.84 o
   4   8  -1     1880.27     1758.42    111.33 o
   5   8  -1       91.70       91.25     54.40 o
   6   8  -1     1206.25     1221.23     94.88 o
   7   8  -1      569.47      512.56     64.68 o
   8   8  -1      124.25      168.22     55.85 o
   9   8  -1       93.76      117.32     53.10 o
  10   8  -1      445.12      299.96     77.70 o
   1   9  -1       50.80       38.44     27.54 o
   2   9  -1       48.97       44.51     27.46 o
   3   9  -1      448.87      436.65     86.31 o
   4   9  -1       11.43       10.72     22.72 o
   5   9  -1     1022.82      758.32    115.92 o
   6   9  -1       52.29       52.87     30.60 o
   7   9  -1      238.84      350.43     83.94 o
   4   0   0     9748.08     9760.23    207.61 o
   6   0   0    12171.63    12622.79    287.50 o
   8   0   0     5716.19     5058.07    191.16 o
  10   0   0    17623.13    18710.13    448.92 o
  12   0   0     1271.66     1289.31    117.50 o
  14   0   0     1438.94     1514.03    138.03 o
  16   0   0     9265.86     9420.66    380.51 o
  18   0   0     1436.22     1711.66    169.82 o
  20   0   0      291.65      353.66     88.98 o
   2   1   0      382.99      458.61     33.10 o
   3   1   0       55.51       23.80     11.10 o
   4   1   0      198.66      308.63     25.19 o
   5   1   0     5166.87     5147.99    164.29 o
   6   1   0      285.95      301.14     42.42 o
   7   1   0    10774.24    10909.21    197.48 o
   8   1   0     2282.51     2306.14     89.93 o
   9   1   0    17038.17    17977.73    297.65 o
  10   1   0      339.75      352.27     40.81 o
  11   1   0    10072.19    10152.88    691.45 o
  12   1   0       19.17       47.04     22.75 o
  13   1   0     1047.08     1026.79     76.54 o
  14   1   0      156.79      156.37     65.49 o
  15   1   0     8311.58     8377.09    317.25 o
  16   1   0       73.02       71.36     25.91 o
  17   1   0     3256.32     3468.04    380.17 o
  18   1   0       30.19       61.47     34.00 o
  19   1   0      604.69      776.29     85.57 o
  20   1   0        1.54        5.95     24.90 o
  21   1   0       40.47       49.54     30.17 o
   0   2   0    52477.10    51573.11    710.06 o
   1   2   0      445.10      431.03     59.16 o
   2   2   0    12213.93    12769.13    145.56 o
   3   2   0      855.84      937.16     44.74 o
   4   2   0       82.16      199.84     22.16 o
   5   2   0      396.19      559.35     78.16 o
   6   2   0     2068.52     2008.47     81.27 o
   7   2   0     1747.27     1700.97    126.21 o
   8   2   0    12486.50    11317.08    473.13 o
   9   2   0       10.02       41.80     33.21 o
  10   2   0    15377.46    15606.21    291.72 o
  11   2   0      296.61      373.71     45.63 o
  12   2   0     1611.65     1591.42     93.72 o
  13   2   0        0.09       36.34     23.38 o
  14   2   0     3861.18     3764.05    156.86 o
  15   2   0       12.72       42.81     24.25 o
  16   2   0     6956.45     7408.24    273.56 o
  17   2   0        8.79       49.72     32.39 o
  18   2   0     1293.75     1458.82    112.90 o
  19   2   0        3.49       -9.83     25.75 o
  20   2   0       23.79       33.54     27.55 o
  21   2   0        2.86       40.74     43.17 o
   0   3   0     1141.25     1313.02     74.66 o
   1   3   0    16669.13    16011.13    224.18 o
   2   3   0      163.44      267.65     25.83 o
   3   3   0     1535.02     1404.37     49.39 o
   4   3   0        1.38      265.62     67.47 o
   5   3   0     3581.46     3856.07    116.51 o
   6   3   0        0.82       93.17     52.90 o
   7   3   0     5415.20     5741.18    305.79 o
   8   3   0      536.87      524.28     50.90 o
   9   3   0    11455.45    11749.82    478.90 o
  10   3   0       64.48       37.85     28.66 o
  11   3   0     5380.50     5117.26    250.62 o
  12   3   0       11.94      110.34     43.46 o
  13   3   0      813.76      744.38     68.61 o
  14   3   0       13.85       65.08     31.16 o
  15   3   0     4749.98     4932.84    190.72 o
  16   3   0        7.84       29.18     24.75 o
  17   3   0     1504.30     1528.19    113.20 o
  18   3   0       96.45       29.56     35.75 o
  19   3   0      653.32      552.43     73.56 o
  20   3   0        9.76       27.87     33.80 o
   0   4   0    20572.41    20647.94    414.35 o
   1   4   0     1872.20     1870.65     73.48 o
   2   4   0    27385.34    28130.85    367.20 o
   3   4   0     3764.62     4359.16    119.16 o
   4   4   0    16277.64    17234.28    272.33 o
   5   4   0      835.19      993.17     50.05 o
   6   4   0      700.64      713.41     55.19 o
   7   4   0      259.62      368.51     43.95 o
   8   4   0     3189.64     3227.02    130.69 o
   9   4   0      158.43      170.68     63.92 o
  10   4   0     3595.00     3589.56    148.83 o
  11   4   0       63.70      111.81     51.84 o
  12   4   0     1446.07     1147.10    126.27 o
  13   4   0       77.36      113.95     40.26 o
  14   4   0     1815.93     2000.57    255.00 o
  15   4   0      199.00      179.28     41.55 o
  16   4   0     1945.89     2002.96    129.15 o
  17   4   0        4.86       88.46     34.85 o
  18   4   0     1209.11     1223.97    139.73 o
   0   5   0      108.27      104.70     33.93 o
   1   5   0     8301.59     8320.96    184.42 o
   2   5   0      128.58      146.93     25.94 o
   3   5   0      143.84      111.62     30.91 o
   4   5   0      404.51      545.86     48.39 o
   5   5   0     1498.20     1595.25     82.30 o
   6   5   0      101.84      357.31     63.62 o
   7   5   0     1229.34     1287.17    109.01 o
   8   5   0       37.92       49.04     17.37 o
   9   5   0     5618.72     5542.24    147.28 o
  10   5   0       79.72      135.77     89.37 o
  11   5   0     2416.70     2412.93    133.19 o
  12   5   0        0.60      141.07     56.63 o
  13   5   0      141.99       90.73     49.76 o
  14   5   0       18.65       44.64     41.43 o
  15   5   0     2478.77     2345.47    206.51 o
  16   5   0        1.27      -16.03     19.09 o
  17   5   0     1576.41     1510.71    118.65 o
   0   6   0     9286.47     9563.31    310.05 o
   1   6   0      389.09      324.79     39.26 o
   2   6   0     1995.44     2043.18     96.51 o
   3   6   0      172.96      263.41     36.02 o
   4   6   0      696.40      735.26     60.65 o
   5   6   0      713.82      836.19     65.17 o
   6   6   0      122.51      131.88     29.58 o
   7   6   0        9.28       63.44     23.97 o
   8   6   0     1378.01     1513.28     92.95 o
   9   6   0      184.63      201.79     69.58 o
  10   6   0     3198.18     3114.77    148.15 o
  11   6   0      120.84       98.77     23.20 o
  12   6   0      699.32      639.35     56.82 o
  13   6   0       48.40       60.73     26.87 o
  14   6   0     1144.77     1103.80    145.95 o
  15   6   0       33.74       71.26     44.50 o
   0   7   0      427.81      347.44     65.05 o
   1   7   0     3398.86     3680.83    143.06 o
   2   7   0        1.76       58.10     16.89 o
   3   7   0      122.59      103.59     25.75 o
   4   7   0      237.15      223.48     43.47 o
   5   7   0      542.59      514.79     72.18 o
   6   7   0       13.74      115.83     39.63 o
   7   7   0      901.80     1045.57     80.15 o
   8   7   0       18.16       16.93     18.01 o
   9   7   0     1992.81     2021.77    118.60 o
  10   7   0      147.86      168.22     64.94 o
  11   7   0      976.94     1227.02    149.09 o
  12   7   0      214.15      321.52     80.17 o
   0   8   0     5517.27     5937.69    280.97 o
   1   8   0      690.24      433.45     52.88 o
   2   8   0      279.87      326.34     46.62 o
   3   8   0       58.64       60.87     27.24 o
   4   8   0       23.95       23.29     20.24 o
   5   8   0      202.28      292.32     74.89 o
   6   8   0     2686.48     2692.09    204.90 o
   7   8   0      235.65      119.21     52.92 o
   8   8   0       57.32       87.35     47.62 o
   9   8   0       41.96       50.29     38.82 o
  10   8   0      604.58      807.03    128.07 o
  11   8   0       51.56       71.57     50.16 o
   3   9   0       54.14       57.59     47.49 o
   4   9   0       18.08      123.53     48.46 o
   5   9   0        8.74       27.98     33.18 o
   6   9   0        0.01      -20.12     30.16 o
   7   9   0      733.89      686.40    112.49 o
   8   9   0       66.24      107.60     45.79 o
   4   0   1    28376.02    26550.33    414.22 o
   6   0   1    17197.92    15814.03    322.89 o
   8   0   1     3029.72     3098.57    141.58 o
  10   0   1     7254.90     7385.07    254.91 o
  12   0   1     8845.38     9421.45    319.73 o
  14   0   1     4630.38     4765.91    240.71 o
  16   0   1     2061.49     2134.82    172.91 o
  18   0   1     1184.44     1224.95    142.84 o
  20   0   1     2839.72     2663.46    222.49 o
  22   0   1     1291.28     1139.14    154.73 o
   1   1   1     2928.54     3367.61    101.34 o
   2   1   1      135.67      143.49     13.74 o
   3   1   1    19052.09    20324.71    340.16 o
   4   1   1       60.46       71.13     18.59 o
   5   1   1    43751.73    44394.71    680.56 o
   6   1   1     2580.99     2867.37     83.95 o
   7   1   1     4297.84     4245.20    112.44 o
   8   1   1      243.06      287.32     34.02 o
   9   1   1     1041.51      923.67     58.80 o
  10   1   1      155.21      188.03     35.60 o
  11   1   1     8679.36     8828.56    437.14 o
  12   1   1       68.05       38.84     20.09 o
  13   1   1     6283.76     6338.01    191.21 o
  14   1   1       18.02       46.92     46.03 o
  15   1   1     1580.31     1562.23    102.05 o
  16   1   1      160.60      113.70     33.12 o
  17   1   1       81.06      130.71     41.16 o
  18   1   1       33.84      110.84     38.23 o
  19   1   1     1848.84     1976.40    131.23 o
  20   1   1       11.46       44.27     23.23 o
  21   1   1     2146.54     2268.48    149.61 o
   1   2   1    30293.02    31035.38    320.83 o
   2   2   1    66444.84    66545.49    629.08 o
   3   2   1     7766.03     8492.21    147.45 o
   4   2   1    19008.26    18451.99    210.92 o
   5   2   1     2339.61     2364.04     82.81 o
   6   2   1     9312.77     8407.76    174.93 o
   7   2   1      429.57      578.11     64.46 o
   8   2   1       62.95      115.90     33.34 o
   9   2   1      539.02      686.16     79.71 o
  10   2   1     4631.09     4625.02    158.32 o
  11   2   1      286.59      359.25     43.07 o
  12   2   1     7932.38     7729.17    225.34 o
  13   2   1      406.16      288.94     44.76 o
  14   2   1     4074.56     4219.19    164.42 o
  15   2   1      103.47       77.80     26.39 o
  16   2   1      569.44      609.54     66.74 o
  17   2   1       43.37       91.04     32.11 o
  18   2   1      562.13      554.00     68.97 o
  19   2   1        4.49       27.46     18.20 o
  20   2   1     2230.31     2286.25    148.24 o
   1   3   1     1520.14     1681.66     57.50 o
   2   3   1      505.85      602.52     36.38 o
   3   3   1    18170.64    18009.70    245.03 o
   4   3   1       75.66      137.85     18.96 o
   5   3   1    16012.59    15266.64    292.54 o
   6   3   1     1086.33     1106.20     65.33 o
   7   3   1     6800.11     6759.85    407.62 o
   8   3   1       84.92       87.42     23.35 o
   9   3   1     2723.88     2625.10    160.41 o
  10   3   1      126.76      124.91     43.16 o
  11   3   1     4289.22     4246.52    221.63 o
  12   3   1      264.48      219.46     50.13 o
  13   3   1     4368.11     4253.71    382.59 o
  14   3   1      174.33      153.63     35.96 o
  15   3   1     2207.83     2228.05    125.36 o
  16   3   1       33.38       70.66     28.96 o
  17   3   1      127.36      155.56     37.89 o
  18   3   1       74.30        7.38     22.80 o
  19   3   1     1602.61     1442.60    168.94 o
  20   3   1       15.74        6.04     28.85 o
   1   4   1      271.98      505.62     44.09 o
   2   4   1     4638.45     4731.65    117.83 o
   3   4   1      768.12      792.65     47.09 o
   4   4   1    16055.41    15680.62    255.77 o
   5   4   1       34.73       37.85     12.32 o
   6   4   1     8696.16     8359.27    153.50 o
   7   4   1       52.44      107.66     23.37 o
   8   4   1      538.09      503.89     52.47 o
   9   4   1       24.91      183.33     34.88 o
  10   4   1     4183.79     4326.51    230.21 o
  11   4   1       68.56       92.94     41.31 o
  12   4   1     4362.23     4240.81    240.46 o
  13   4   1      281.32      141.40     46.66 o
  14   4   1     3702.88     3551.39    158.27 o
  15   4   1       76.64      103.07     52.10 o
  16   4   1      336.99      506.39     65.54 o
  17   4   1       48.74      102.81     31.93 o
  18   4   1      725.49      714.05    118.14 o
   1   5   1      589.15      594.04     45.98 o
   2   5   1       79.41      140.63     41.98 o
   3   5   1     5435.28     5472.96    145.49 o
   4   5   1      436.82      416.28     39.92 o
   5   5   1    12048.18    11783.08    264.34 o
   6   5   1       29.26       78.32     21.80 o
   7   5   1     3193.79     3097.16    197.23 o
   8   5   1      176.34      221.08     29.18 o
   9   5   1     1995.09     1808.13     93.86 o
  10   5   1      183.10      214.33     38.96 o
  11   5   1     3304.91     3310.51    218.65 o
  12   5   1       27.46       69.31     47.92 o
  13   5   1     2254.12     2211.41    189.12 o
  14   5   1       95.27      141.09     58.13 o
  15   5   1      838.04      889.63    110.87 o
  16   5   1       15.16       34.83     31.45 o
  17   5   1      107.01      151.42     64.82 o
   1   6   1      363.41      442.31     44.57 o
   2   6   1     2532.54     2585.99    105.85 o
   3   6   1     1843.01     1888.24     90.95 o
   4   6   1     7600.85     7552.37    192.57 o
   5   6   1     2237.55     2122.71    100.03 o
   6   6   1     5301.46     5255.85    163.23 o
   7   6   1      432.89      525.24     52.78 o
   8   6   1       11.09      -10.00     13.57 o
   9   6   1       25.35       96.40     28.38 o
  10   6   1     2502.36     2473.58    123.69 o
  11   6   1      103.36       81.60     24.94 o
  12   6   1     1319.33     1325.34     95.67 o
  13   6   1       20.58       44.38     34.86 o
  14   6   1     1403.54     1074.89    142.62 o
  15   6   1        8.83       47.05     33.90 o
   1   7   1      452.69      451.62     48.78 o
   2   7   1      188.25      171.13     31.23 o
   3   7   1     1536.38     1601.27     91.68 o
   4   7   1       63.48       41.69     29.30 o
   5   7   1     4410.71     4445.12    233.79 o
   6   7   1      100.61       96.20     28.37 o
   7   7   1      548.10      695.10     66.34 o
   8   7   1      218.55       99.40     48.56 o
   9   7   1      406.49      453.78     87.45 o
  10   7   1       22.59      107.55     45.17 o
  11   7   1     1109.54     1378.22    158.69 o
   1   8   1       81.44      128.26     31.48 o
   2   8   1      576.62      628.53     89.77 o
   3   8   1        9.51       63.20     38.66 o
   4   8   1     1884.64     1672.08    153.06 o
   5   8   1      104.86        6.90     25.31 o
   6   8   1     1332.93     1254.92    138.48 o
   7   8   1      535.69      465.47     86.74 o
   8   8   1      116.57      223.13     68.95 o
   9   8   1      101.53      166.76     54.68 o
  10   8   1      496.23      517.04    103.22 o
  11   8   1        5.21       44.89     29.49 o
   8   9   1       77.23       81.50     41.88 o
   2   0   2    29381.83    30655.42    401.23 o
   4   0   2     8576.49     8533.47    175.42 o
   6   0   2     8524.74     8398.49    208.30 o
   8   0   2    19332.80    19178.67    398.58 o
  10   0   2    13674.96    12986.45    342.73 o
  12   0   2     1449.45     1411.03    115.99 o
  14   0   2     5693.11     5527.78    255.50 o
  16   0   2     4085.08     4338.91    244.35 o
  18   0   2     2208.26     1843.40    169.75 o
  20   0   2      233.39      353.70     83.36 o
   1   1   2    27276.41    26074.77    346.18 o
   2   1   2      264.43      314.65     22.14 o
   3   1   2     6852.19     6832.07    103.21 o
   4   1   2     1126.41     1278.38     68.24 o
   5   1   2     2904.03     3096.67    116.80 o
   6   1   2      234.59      245.63     23.59 o
   7   1   2    19515.38    19554.77    273.99 o
   8   1   2     1040.23     1035.69     56.03 o
   9   1   2    11342.16    10735.33    208.87 o
  10   1   2      493.76      517.93     46.11 o
  11   1   2     4064.63     4099.50    135.46 o
  12   1   2        8.83       69.76     22.79 o
  13   1   2      408.70      400.96     88.18 o
  14   1   2      553.88      515.85     54.82 o
  15   1   2     4452.76     4419.57    168.58 o
  16   1   2      290.72      272.07     45.54 o
  17   1   2     3961.83     4107.38    297.36 o
  18   1   2        0.55       -1.69     20.28 o
  19   1   2     1163.82     1339.37    106.59 o
  20   1   2       22.52       53.68     29.37 o
  21   1   2       17.22       44.73     41.77 o
   0   2   2    32756.88    34028.47    661.12 o
   1   2   2     1666.72     1781.82     37.35 o
   2   2   2    25408.51    25939.67    275.37 o
   3   2   2      317.83      381.42     39.81 o
   4   2   2      320.45      296.25     18.06 o
   5   2   2      563.91      615.18     35.53 o
   6   2   2    12018.16    11023.84    284.67 o
   7   2   2     1487.04     1538.74    102.53 o
   8   2   2    15548.96    15584.20    382.20 o
   9   2   2      420.64      427.92     40.37 o
  10   2   2     5264.82     5001.61    146.40 o
  11   2   2      699.22      660.33     54.91 o
  12   2   2      224.68      211.62     34.52 o
  13   2   2       97.80      127.64     32.06 o
  14   2   2     2050.93     2054.41    111.46 o
  15   2   2      178.64      172.27     37.61 o
  16   2   2     1957.49     2025.08    119.34 o
  17   2   2      142.96      178.13     40.58 o
  18   2   2     2713.18     2957.77    154.91 o
  19   2   2       21.77       73.08     53.60 o
  20   2   2      617.77      686.13    114.66 o
  21   2   2       59.12      164.86     64.60 o
   0   3   2     2216.68     2256.66     88.83 o
   1   3   2    12326.54    11400.75    166.19 o
   2   3   2      113.83      247.87     76.65 o
   3   3   2     5119.64     4895.63    103.98 o
   4   3   2       73.68      175.01     20.99 o
   5   3   2     2565.31     2622.60     95.45 o
   6   3   2      373.72      515.60     24.63 o
   7   3   2    10600.02    10410.50    311.09 o
   8   3   2      131.35      223.26     51.03 o
   9   3   2    11643.24    11620.12    354.98 o
  10   3   2      171.40       91.65     37.84 o
  11   3   2     1638.92     1659.99     90.26 o
  12   3   2      393.61      286.27     41.38 o
  13   3   2      203.56      250.31     66.46 o
  14   3   2       58.15      125.84     29.70 o
  15   3   2     3015.73     2980.87    227.94 o
  16   3   2        1.13       30.58     61.57 o
  17   3   2     2474.79     2599.85    143.27 o
  18   3   2      101.52       34.89     42.60 o
  19   3   2     1397.45     1381.76    160.79 o
  20   3   2      113.51       43.47     42.48 o
   0   4   2     6877.78     6666.67    191.80 o
   1   4   2      927.03      903.82     46.73 o
   2   4   2     7551.51     7283.75    144.97 o
   3   4   2     2902.99     3071.68    167.48 o
   4   4   2     2567.44     3055.84    129.62 o
   5   4   2       37.17      114.07     21.53 o
   6   4   2     2749.22     2812.73     79.82 o
   7   4   2       96.84      157.92     29.51 o
   8   4   2    10940.81    11241.38    255.27 o
   9   4   2       67.79      126.34     44.87 o
  10   4   2     7775.90     7069.85    297.88 o
  11   4   2      847.06      790.83    101.49 o
  12   4   2       29.04      106.21     48.59 o
  13   4   2      121.81      189.24     38.50 o
  14   4   2     1780.61     1721.68    119.60 o
  15   4   2       46.22       79.44     25.99 o
  16   4   2     2845.48     2624.60    213.70 o
  17   4   2       38.78       52.01     34.61 o
  18   4   2      958.13      947.66    135.21 o
   0   5   2      223.00      159.19     33.38 o
   1   5   2     8027.60     8018.50    170.58 o
   2   5   2      101.79      166.17     23.13 o
   3   5   2     1933.12     1979.52     90.11 o
   4   5   2        4.52      159.95     25.99 o
   5   5   2     1883.78     1694.49     78.66 o
   6   5   2       55.44      191.23     37.36 o
   7   5   2     6147.85     6477.71    206.37 o
   8   5   2      162.31      167.10     28.35 o
   9   5   2     5648.82     5232.18    163.36 o
  10   5   2      148.23      169.40     55.26 o
  11   5   2     1728.32     1495.06    148.01 o
  12   5   2      175.52      215.17     58.67 o
  13   5   2      198.84      308.35     74.99 o
  14   5   2        6.74       88.81     49.48 o
  15   5   2     1583.07     1481.98    162.11 o
  16   5   2       15.77       45.79     25.10 o
  17   5   2     1835.74     1749.82    185.02 o
   0   6   2     5742.88     5735.11    221.46 o
   1   6   2      299.78      243.35     32.94 o
   2   6   2     3648.03     3671.29    191.05 o
   3   6   2      488.11      497.71     50.98 o
   4   6   2      552.25      483.26     55.87 o
   5   6   2      496.39      627.33    116.63 o
   6   6   2     3709.01     3712.61    299.76 o
   7   6   2       77.53      114.71     28.84 o
   8   6   2     2931.63     3069.30    138.41 o
   9   6   2       30.78       15.59     14.06 o
  10   6   2     2330.25     2554.11    197.54 o
  15   6   2       60.87       -0.11     45.02 o
   0   7   2       54.19       81.03     26.92 o
   1   7   2     2626.36     2691.78    115.31 o
   2   7   2       32.52       90.53     23.11 o
   3   7   2      684.16      676.49     59.04 o
   4   7   2        4.20      123.10     28.79 o
   5   7   2      176.12      317.32     65.30 o
   6   7   2        5.46       81.62     40.28 o
   7   7   2     2593.00     2492.63    188.36 o
   8   7   2      132.15      123.33     40.38 o
   9   7   2     2002.95     1999.47    178.54 o
  10   7   2       59.00       42.82     39.31 o
   3   8   2      147.76      181.36     53.38 o
   4   8   2      182.66      160.97     50.99 o
   5   8   2      177.60      173.59     55.91 o
   6   8   2      666.44      661.13    101.96 o
   7   8   2      261.53      192.31     59.36 o
   8   8   2     2233.96     2416.34    205.60 o
   9   8   2      184.02      147.54     62.18 o
  10   8   2      724.38      744.94    118.81 o
   4   0   3    28669.10    28519.51    416.85 o
   6   0   3    13555.31    13558.29    273.32 o
   8   0   3      273.05      297.26     41.00 o
  10   0   3     4859.70     4469.11    183.40 o
  12   0   3    21275.63    20292.16    479.38 o
  14   0   3     3409.36     3487.95    195.29 o
  16   0   3      114.56       73.18     34.86 o
  18   0   3      450.90      509.02     87.75 o
  20   0   3     1079.19     1042.56    131.43 o
   1   1   3    18488.80    18851.57    303.97 o
   2   1   3      378.29      361.90     29.54 o
   3   1   3    32965.13    33062.78    691.98 o
   4   1   3      207.39      236.45     12.59 o
   5   1   3    27730.89    26260.85    396.06 o
   6   1   3      868.12      892.59     42.16 o
   7   1   3     3284.92     3307.51     91.67 o
   8   1   3      113.72      125.76     20.93 o
   9   1   3      231.92      241.08     31.78 o
  10   1   3      274.99      347.56     36.20 o
  11   1   3    10343.47    10223.91    219.33 o
  12   1   3      223.60      199.17     32.31 o
  13   1   3    10171.86     9959.47    235.97 o
  14   1   3      105.26      112.82     31.07 o
  15   1   3     3185.00     3064.74    136.51 o
  16   1   3       36.30       52.78     28.99 o
  17   1   3      557.42      648.18     69.35 o
  18   1   3       47.57       29.21     18.91 o
  19   1   3     1123.08     1244.64    143.29 o
  20   1   3       68.06       68.66     41.86 o
  21   1   3     1903.74     1654.16    177.21 o
   1   2   3       92.64      145.38     17.02 o
   2   2   3     7321.15     6801.17     96.28 o
   4   2   3    14795.80    14404.09    173.83 o
   5   2   3      671.01      689.66     28.08 o
   6   2   3    14130.99    13903.89    326.96 o
   7   2   3      106.13      226.28     40.56 o
   8   2   3     2416.10     2475.37     87.49 o
   9   2   3      648.70      590.54     45.07 o
  10   2   3     5617.65     5535.22    338.82 o
  11   2   3       55.89       62.46     21.04 o
  12   2   3    12290.21    12754.88    272.16 o
  13   2   3      602.07      665.62     59.94 o
  14   2   3     5901.64     6074.29    517.42 o
  15   2   3      727.42      691.52     65.90 o
  16   2   3      461.24      473.89     57.58 o
  17   2   3       89.33       73.93     72.61 o
  18   2   3     1054.52      944.47    127.00 o
  19   2   3       36.81       85.90     45.45 o
  20   2   3     1364.13     1197.99    147.57 o
  21   2   3      132.63       76.64     56.74 o
   1   3   3     2791.93     2787.40     67.26 o
   2   3   3      967.08      961.02    105.92 o
   3   3   3    23352.79    22443.12    289.90 o
   4   3   3       24.71       36.06     14.71 o
   5   3   3     7122.34     7063.89    225.92 o
   6   3   3      200.37      212.29     51.01 o
   7   3   3     3972.30     3797.21    179.77 o
   8   3   3       21.70      135.85     38.58 o
   9   3   3      131.77      125.58     39.91 o
  10   3   3      242.96      233.08     54.01 o
  11   3   3     4582.69     4447.00    146.40 o
  12   3   3      391.72      395.92     44.60 o
  13   3   3     9578.10     9271.77    443.30 o
  14   3   3       69.55       84.35     26.85 o
  15   3   3      330.45      356.48     48.70 o
  16   3   3      177.51      218.51     63.51 o
  17   3   3       22.10       64.03     42.19 o
  18   3   3       30.58       60.76     42.35 o
  19   3   3     1196.33     1150.92    147.47 o
  20   3   3       20.68       88.62     57.09 o
   1   4   3      215.27      370.02     51.48 o
   2   4   3     8976.21     8724.74    155.98 o
   3   4   3      130.59      195.88     22.13 o
   4   4   3     9925.72    10118.26    213.01 o
   5   4   3      132.69      123.15     22.36 o
   6   4   3     4102.36     3899.62     79.73 o
   7   4   3       52.99      136.91     18.45 o
   8   4   3     1139.27     1276.52    115.39 o
   9   4   3        7.95      144.92     48.73 o
  10   4   3     3843.82     3956.09    217.13 o
  11   4   3       90.31       56.38     25.96 o
  12   4   3     4367.43     4411.06    243.10 o
  13   4   3       71.24       58.43     22.70 o
  14   4   3     2780.11     2901.39    236.66 o
  15   4   3       99.96      121.66     51.67 o
  16   4   3      126.44      172.91     62.11 o
  17   4   3      139.10       89.26     57.03 o
  18   4   3      283.64      318.06     86.84 o
  19   4   3       18.28       92.64     58.50 o
   1   5   3     1658.50     1894.85     75.02 o
   2   5   3        5.34      125.12     21.28 o
   3   5   3     9059.53     8858.49    399.04 o
   4   5   3       33.30       58.61     32.89 o
   5   5   3     3623.39     3711.68    128.27 o
   6   5   3      123.20      142.60     25.49 o
   7   5   3     1233.81     1243.90     70.47 o
   8   5   3      254.76      293.33     51.80 o
   9   5   3      932.23      838.10     79.30 o
  11   5   3     1541.72     1649.93    155.97 o
  12   5   3       30.26       53.23     43.65 o
  13   5   3     3991.06     3917.53    251.12 o
  14   5   3       36.99       19.34     24.76 o
  15   5   3      503.61      454.68     89.67 o
  16   5   3       66.61       39.43     38.67 o
  17   5   3       80.56       76.93     58.05 o
   1   6   3      193.17      256.25     32.36 o
   2   6   3     1612.84     1784.43     82.68 o
   3   6   3       21.54       87.58     22.10 o
   4   6   3     3183.90     3021.52    111.27 o
   5   6   3      226.82      215.41     30.77 o
   6   6   3     2553.11     2639.00    108.35 o
   7   6   3       12.37      200.06     53.72 o
   8   6   3      845.61      954.57    111.57 o
   1   7   3     1314.17     1324.93     77.82 o
   2   7   3      123.54      138.98     42.86 o
   3   7   3     2362.16     2589.62    164.13 o
   4   7   3      113.05      129.67     39.66 o
   5   7   3     1360.23     1559.71    135.00 o
   6   7   3       33.84       72.45     42.67 o
   7   7   3      385.16      298.72     65.86 o
   8   7   3       53.32      126.66     53.26 o
   9   7   3       11.49       77.39     39.20 o
   7   8   3      404.65      240.97     70.13 o
   8   8   3        1.05       53.93     31.78 o
   9   8   3      129.42      115.49     48.63 o
   2   0   4    14820.62    15232.65    250.68 o
   4   0   4    10569.24    10882.32    145.19 o
   6   0   4    20683.86    20481.27    355.98 o
   8   0   4    23940.74    22947.05    430.18 o
  10   0   4     4554.73     4584.12    180.76 o
  12   0   4     1017.58      887.32     86.76 o
  14   0   4      562.08      548.92     75.26 o
  16   0   4     5753.66     5422.30    264.16 o
  18   0   4     3768.79     3904.05    239.47 o
   0   1   4      488.68      448.29     28.47 o
   1   1   4    11508.94    10322.32    201.45 o
   2   1   4      143.42      202.01     18.72 o
   3   1   4    11968.60    12047.69    288.97 o
   4   1   4     2043.22     1922.19     49.54 o
   5   1   4     1183.70     1120.44     41.22 o
   6   1   4     1446.90     1453.60     51.53 o
   7   1   4    19829.70    18651.88    252.05 o
   8   1   4       83.09       76.80     26.34 o
   9   1   4    12227.65    12001.95    211.57 o
  10   1   4       92.40      102.43     21.70 o
  11   1   4      749.59      701.72     70.23 o
  12   1   4      184.35      179.61     28.62 o
  13   1   4      182.68      207.99     33.63 o
  14   1   4      514.50      410.13     47.38 o
  15   1   4     1188.39     1191.69    101.30 o
  16   1   4      139.48      161.82     34.21 o
  17   1   4     5442.94     5220.00    190.44 o
  18   1   4        8.51      -12.66     24.80 o
  19   1   4     1622.47     1758.59    170.21 o
   0   2   4    18647.18    19276.52    327.96 o
   1   2   4      486.15      592.54     29.65 o
   2   2   4    10215.63     9819.95    180.22 o
   3   2   4      190.07      258.44     28.97 o
   4   2   4     1680.42     1571.24     50.73 o
   5   2   4     1275.75     1342.00     46.13 o
   6   2   4     5351.99     4959.80    175.71 o
   7   2   4     1456.21     1477.67     60.49 o
   8   2   4    20115.61    20070.56    288.82 o
   9   2   4      760.93      779.03     49.72 o
  10   2   4     5608.18     5610.43    185.16 o
  11   2   4      153.50      117.14     24.15 o
  12   2   4        5.89       68.68     23.57 o
  13   2   4      241.38      340.50     54.61 o
  14   2   4      687.55      742.44     64.41 o
  15   2   4       21.49       22.46     16.52 o
  16   2   4     3758.93     3151.97    208.99 o
  17   2   4       41.39      -13.85     23.67 o
  18   2   4     3038.42     3032.85    220.37 o
  19   2   4       59.73       66.29     44.83 o
  20   2   4      165.35       18.34     32.06 o
   0   3   4     1526.68     1518.17     63.42 o
   1   3   4    11582.76    11228.68    150.69 o
   2   3   4      139.99      265.38     18.61 o
   3   3   4     6401.24     6248.34    132.08 o
   4   3   4      291.61      339.95     28.75 o
   6   3   4      129.17      161.74     24.23 o
   7   3   4    16845.53    16219.83    253.52 o
   8   3   4       70.33      109.86     35.89 o
   9   3   4     8482.98     7808.17    349.40 o
  10   3   4      409.86      470.52     86.08 o
  11   3   4      334.62      391.09     41.66 o
  12   3   4        6.37       37.43     18.57 o
  13   3   4      111.95      131.77     28.41 o
  14   3   4       69.49      113.85     55.85 o
  15   3   4     1624.57     1723.29    155.40 o
  16   3   4      166.20      110.27     50.93 o
  17   3   4     4482.19     4027.95    254.80 o
  18   3   4      109.44      149.31     57.27 o
  19   3   4     1123.46     1131.28    143.87 o
  20   3   4       55.12       67.74     45.55 o
   0   4   4     7823.00     7387.86    188.31 o
   1   4   4      554.04      547.49     32.51 o
   2   4   4     9275.44     8972.98    151.94 o
   3   4   4     2004.55     1980.62     73.87 o
   4   4   4     1242.93     1209.29     70.08 o
   5   4   4      176.37      248.07     25.40 o
   6   4   4     5034.97     5029.51    106.16 o
   7   4   4      164.47      220.13     28.54 o
  10   4   4     1005.75     1029.43    109.66 o
  11   4   4      121.21      156.20     47.62 o
  12   4   4      279.18      258.33     37.78 o
  13   4   4      606.31      590.27     89.82 o
  14   4   4      687.35      513.27     89.07 o
  15   4   4       26.99       56.96     32.38 o
  16   4   4     1416.03     1445.85    154.39 o
  17   4   4      249.99      229.01     68.84 o
  18   4   4     3864.11     3699.37    262.92 o
  19   4   4      104.31       28.84     47.02 o
   0   5   4       42.30       26.71     12.70 o
   1   5   4     5609.80     5441.24    127.43 o
   2   5   4      294.37      359.18     62.40 o
   3   5   4     3092.40     2980.47     93.98 o
   4   5   4       69.63      212.95     26.65 o
   5   5   4      504.42      411.91     36.43 o
   6   5   4       28.61       69.28     19.82 o
   7   5   4     9310.00     8822.73    241.70 o
   8   5   4      295.94      296.59     42.86 o
  14   5   4       45.45        9.52     30.29 o
  15   5   4      851.57      754.14    116.91 o
  16   5   4       50.37       54.65     30.73 o
  17   5   4     2086.89     1940.33    194.41 o
   0   6   4     2846.29     2641.28    136.32 o
   1   6   4       20.97       44.61     20.50 o
   2   6   4     3310.29     3183.75    107.15 o
   3   6   4       25.16      147.21     24.47 o
   4   6   4      486.49      470.30     69.74 o
   5   6   4      382.83      412.91     67.82 o
   6   6   4     1943.88     2114.73    153.36 o
   7   6   4       25.49       32.56     40.56 o
   3   7   4     1175.95     1207.60    109.95 o
   4   7   4       86.45       91.50     32.45 o
   5   7   4      170.74      181.39     49.09 o
   6   7   4        9.70       56.00     38.89 o
   7   7   4     3423.13     3512.37    220.48 o
   2   0   5    39552.96    40483.46    568.32 o
   4   0   5    16329.02    16949.03    304.68 o
   6   0   5     9673.57     9285.75    199.17 o
   8   0   5     1230.20     1369.44     80.96 o
  10   0   5     2123.33     2061.67    115.10 o
  12   0   5     9060.27     8724.16    280.62 o
  14   0   5     9958.35     9646.18    324.88 o
  16   0   5      221.26      304.58     59.34 o
   2   1   5      998.72      986.12     26.09 o
   3   1   5    22518.72    22733.80    251.61 o
   4   1   5      172.46      179.80     16.59 o
   5   1   5    17286.90    16866.22    165.13 o
   6   1   5     1176.89     1161.80     42.32 o
   7   1   5     3511.96     3317.14     83.04 o
   8   1   5      195.90      257.00     25.77 o
   9   1   5      927.87      836.49     48.25 o
  10   1   5      288.94      279.06     31.69 o
  11   1   5     6385.64     5866.97    151.57 o
  12   1   5      146.48      158.11     42.26 o
  13   1   5     9585.95     8878.89    218.25 o
  14   1   5       49.19       68.83     33.66 o
  15   1   5     2750.30     2617.47    119.75 o
  16   1   5       50.36       90.86     40.79 o
  17   1   5      691.56      485.56     81.47 o
  18   1   5       12.69       10.44     28.35 o
   1   2   5     2017.97     2117.83     58.04 o
   2   2   5     7645.68     6974.10    110.91 o
   3   2   5      135.65      186.73     14.32 o
   4   2   5    29932.61    29842.16    330.55 o
   5   2   5     1371.99     1407.51     50.80 o
   6   2   5    10611.29    10401.27    126.60 o
   7   2   5     2057.47     2037.47     67.46 o
   8   2   5       23.78       54.95     18.21 o
   9   2   5     1458.04     1569.73     69.01 o
  10   2   5     3367.41     3313.52    108.07 o
  11   2   5      404.27      421.18     40.64 o
  12   2   5     7993.26     8003.37    300.90 o
  13   2   5      200.56      238.59     35.80 o
  14   2   5     4170.35     3989.61    144.36 o
  15   2   5      407.33      328.99     64.16 o
  16   2   5      699.20      719.44    100.48 o
  17   2   5       25.95       29.43     33.43 o
  18   2   5      504.78      472.40     87.53 o
  19   2   5       44.74       62.20     37.03 o
   1   3   5     1222.18     1174.28     44.88 o
   2   3   5      212.69      262.33     27.90 o
   3   3   5    19018.51    17484.40    330.22 o
   4   3   5      558.46      551.78     24.36 o
   5   3   5     9445.32     9642.45    233.02 o
   6   3   5       56.11       43.62     14.41 o
   7   3   5     3064.00     2947.45     75.84 o
   8   3   5      157.30      199.54     25.14 o
   9   3   5     1369.47     1421.92    104.44 o
  10   3   5      124.85      199.27     28.48 o
  11   3   5     4077.65     4011.91    209.63 o
  12   3   5       49.64       99.69     28.08 o
  13   3   5     6642.12     6089.05    276.99 o
  14   3   5       22.73       66.49     41.18 o
  15   3   5     1158.86     1231.74    131.48 o
  16   3   5      146.57       95.59     45.26 o
  17   3   5      343.71      229.18     68.31 o
  18   3   5       10.95       88.30     50.50 o
  19   3   5     1236.18     1149.70    140.87 o
  20   3   5      126.22      187.61     69.24 o
   1   4   5      569.02      733.31     63.05 o
   2   4   5     6660.38     6405.25    117.72 o
   3   4   5       75.98      100.39     16.70 o
   4   4   5    11639.15    11296.10    216.02 o
   5   4   5      245.76      237.23     27.12 o
   6   4   5     2454.98     2474.10     72.08 o
   7   4   5      502.88      557.02     98.20 o
   8   4   5      513.58      523.63     46.67 o
  12   4   5     6952.89     6891.37    306.60 o
  13   4   5       46.63       33.18     31.42 o
  14   4   5     3122.87     3020.05    211.37 o
  15   4   5      168.35      204.47     60.11 o
  16   4   5      337.73      292.76     73.45 o
  17   4   5       50.86       50.89     36.50 o
  18   4   5      664.19      496.81     95.95 o
  19   4   5        1.68       56.33     38.60 o
   1   5   5     2248.11     2200.61     74.61 o
   2   5   5      110.20      144.46     19.50 o
   3   5   5     7527.33     7554.77    150.95 o
   4   5   5       95.91      138.07     19.92 o
   5   5   5     4428.85     4364.80    141.16 o
   1   6   5       98.55      215.84     39.12 o
   2   6   5     6546.90     6186.30    226.40 o
   3   6   5        7.97       44.49     28.59 o
   4   6   5     3033.51     2929.82    165.66 o
   5   6   5      112.91      116.72     38.18 o
   2   0   6    26821.88    27197.37    420.41 o
   6   0   6    19692.56    19075.01    321.11 o
   8   0   6    11143.14     9951.63    233.46 o
  10   0   6     9660.68     8844.73    246.74 o
  12   0   6      719.54      830.58     79.46 o
  14   0   6     2709.44     2375.89    149.68 o
   2   1   6     1150.91     1209.69     77.28 o
   3   1   6     8441.63     8729.08    136.10 o
   4   1   6      505.17      605.27     53.24 o
   5   1   6     4687.86     4810.65    101.50 o
   6   1   6       70.86       78.71     11.20 o
   7   1   6    10167.13     9463.36    147.51 o
   8   1   6      398.39      440.77     30.55 o
   9   1   6    12326.74    11519.62    365.70 o
  10   1   6       70.40       74.49     16.47 o
  11   1   6     4639.54     4573.67    208.62 o
  12   1   6       59.01       68.16     17.52 o
  13   1   6      368.40      407.90     41.42 o
  14   1   6      129.57      150.79     44.91 o
  15   1   6     3969.55     3707.41    203.89 o
  16   1   6        4.48       -4.40     21.91 o
   0   2   6    20134.59    19023.33    329.16 o
   1   2   6      266.82      313.65     23.24 o
   2   2   6    14880.23    13722.55    344.02 o
   3   2   6     1152.96     1290.13     78.03 o
   4   2   6     2481.69     2634.69     81.77 o
   5   2   6       62.78      166.39     15.43 o
   6   2   6     6668.76     6025.12     82.01 o
   7   2   6      107.64      170.62     17.56 o
   8   2   6     8128.89     7721.63    178.74 o
   9   2   6       72.68       69.09     21.75 o
  10   2   6     7842.74     7779.13    165.53 o
  11   2   6       67.99       89.88     18.84 o
  12   2   6     1911.54     2030.08    115.13 o
  13   2   6       95.45      116.88     37.19 o
  14   2   6     1867.20     1446.27    128.69 o
  15   2   6       24.69       51.81     34.18 o
  16   2   6     5087.85     4455.13    244.72 o
  17   2   6       10.95      -10.42     19.87 o
  18   2   6     2062.94     1941.16    171.26 o
   2   3   6      245.07      194.35     26.22 o
   3   3   6      113.11      128.86     20.33 o
   4   3   6       71.35      162.69     21.15 o
   5   3   6      633.73      560.28     23.21 o
   6   3   6      116.99      160.58     20.06 o
   7   3   6     6604.97     6147.68    171.36 o
   8   3   6       83.24       94.04     13.95 o
   9   3   6     6662.58     6492.24    126.17 o
  10   3   6       75.45      102.24     25.92 o
  11   3   6     3019.89     2873.74    175.20 o
  12   3   6      149.42      212.22     52.34 o
  13   3   6       38.73       32.56     25.28 o
  14   3   6       71.51       85.88     40.18 o
  15   3   6     3579.67     3272.24    212.04 o
  16   3   6       31.48      -13.12     36.24 o
  17   3   6     2570.30     2284.94    188.99 o
  18   3   6        2.31      -15.04     28.51 o
  19   3   6      490.38      394.84     85.15 o
   1   4   6      718.81      733.83     41.86 o
   2   4   6     4732.40     3954.61     96.73 o
   3   4   6      704.87      678.97     32.43 o
   4   4   6      555.15      565.52     31.13 o
   5   4   6      242.83      361.30     27.11 o
   6   4   6     4060.72     3948.73     88.69 o
   7   4   6       89.94       92.63     25.12 o
   8   4   6     5662.38     5408.20    175.57 o
  15   4   6       76.76       46.19     21.79 o
  16   4   6     2237.73     1992.36    181.42 o
  17   4   6       11.44      -14.00     26.45 o
  18   4   6      864.33      783.89    121.80 o
  19   4   6       14.70      114.08     51.27 o
   0   5   6      116.00       71.96     19.57 o
   1   5   6     6225.48     5720.63    161.40 o
   8   0   7       78.63      115.81     20.85 o
  10   0   7     6916.67     6835.35    203.25 o
  12   0   7     2336.91     2184.15    124.12 o
   2   1   7     1094.79     1083.92     78.37 o
   3   1   7     5260.74     5157.32     97.49 o
   4   1   7      532.85      542.43     30.42 o
   5   1   7    19180.96    17800.98    240.29 o
   6   1   7       48.20       41.88     19.33 o
   7   1   7     3348.25     3144.07     80.15 o
   8   1   7       28.76       77.81     15.60 o
   9   1   7     2714.61     2549.01     91.20 o
  10   1   7       51.65       62.32     13.78 o
  11   1   7     6330.46     5931.26    141.27 o
  12   1   7       78.30       91.09     29.89 o
  13   1   7     2487.22     2378.68    146.53 o
  14   1   7       11.04       28.57     23.47 o
  15   1   7     2746.37     2584.02    165.98 o
   1   2   7     1153.82     1208.18     46.00 o
   2   2   7     3645.84     3665.39    149.09 o
   3   2   7      345.74      398.04     47.44 o
   4   2   7    17106.43    16809.35    257.39 o
   5   2   7      317.41      277.95     27.41 o
   6   2   7    12733.64    12256.99    275.11 o
   7   2   7      219.91      231.54     42.97 o
   8   2   7      285.72      318.68     25.30 o
   9   2   7      768.37      750.99     47.02 o
  11   2   7      336.18      345.38     54.92 o
  12   2   7     3255.26     3264.15    178.26 o
  13   2   7       72.67       64.11     26.77 o
  14   2   7     2547.53     2418.75    162.96 o
  15   2   7       98.81       67.78     32.64 o
  16   2   7      851.31      878.47    104.49 o
   2   3   7      200.60      282.87     30.23 o
   3   3   7     8128.11     7250.44    159.39 o
   4   3   7      239.33      204.04     20.62 o
   5   3   7    16443.31    15238.41    237.90 o
   6   3   7       28.06       36.33     10.59 o
   7   3   7     4028.39     3911.18     73.89 o
   8   3   7      279.69      351.72     63.01 o
   9   3   7     2989.62     2820.51    119.92 o
  13   3   7     2620.64     2679.12    179.91 o
  14   3   7       74.20      123.08     41.11 o
  15   3   7     1231.82     1107.37    121.90 o
  16   3   7      184.87      137.08     48.04 o
  17   3   7       91.19       37.32     30.69 o
   6   4   7    12065.76    12229.38    310.33 o
   7   4   7      381.63      444.36     53.56 o
   8   4   7      150.61      175.28     34.64 o
  10   0   8    18373.43    17111.61    348.56 o
   3   1   8     1333.48     1410.77     98.70 o
   4   1   8      655.16      671.71     35.51 o
   5   1   8     1316.04     1299.83     69.20 o
   6   1   8       55.27       63.70     27.43 o
   9   1   8    12460.02    11638.19    219.84 o
  11   1   8     4102.18     3932.22    171.91 o
  12   1   8        8.76       17.03     19.86 o
  13   1   8     1031.25      943.23     89.47 o
   4   2   8     1213.63     1198.01     90.84 o
   5   2   8      939.55      908.51     40.79 o
   6   2   8     3883.11     3479.61    305.17 o
   7   2   8      188.50      199.74     42.26 o
  13   2   8      232.63      157.93     40.32 o
  14   2   8     1913.45     1898.75    145.23 o
   1   3   8    13283.46    11647.93    245.71 o
   2   3   8      340.03      321.16     30.50 o
   3   3   8     1395.82     1223.00     50.44 o
   5   3   8     1123.66     1144.36     90.47 o
   6   3   8       80.38      167.32     24.75 o
   7   3   8     3318.28     3306.17    175.50 o
   8   3   8      233.50      264.70     34.44 o
   9   3   8     7904.94     7771.88    228.77 o
   6   4   8      538.99      526.68     62.50 o
   7   4   8      473.33      387.42     53.94 o
   8   4   8     6124.48     6369.64    220.69 o
   6   5   8      439.74      414.10     57.77 o
   3   1   9    10245.01     9679.37    294.00 o
   4   1   9        3.35       11.45      8.92 o
   5   1   9    13432.75    12959.43    347.89 o
   6   1   9       56.39       89.20     29.98 o
   3   2   9      884.21      794.89     79.16 o
   4   2   9    13458.96    13534.92    356.92 o
   5   2   9      519.28      485.96     62.00 o
   6   2   9     5642.27     5725.57    221.11 o
   7   2   9      188.02      214.68     40.83 o
   1   3   9     1549.61     1393.82     70.87 o
   5   3   9     8682.39     8928.89    282.82 o
   6   3   9       54.39       84.65     32.70 o
   7   3   9     1583.16     1786.64    120.45 o
   8   3   9      183.79      252.55     47.34 o
   6   4   9     4150.38     4150.19    188.43 o
   7   4   9       54.79      103.43     32.71 o
   8   4   9       37.09       51.21     23.68 o
   6   5   9       94.63      113.34     35.67 o
   4   0  10      925.23     1095.26     98.76 o
   0   1  10      501.18      601.06     73.08 o
   1   1  10    11897.08    11134.52    328.54 o
   2   1  10       94.46       75.88     28.59 o
   3   1  10     2957.24     2913.95    112.31 o
   4   1  10      159.50      136.32     28.50 o
   5   1  10      743.94      780.64     83.72 o
   6   1  10      650.02      586.96     74.46 o
   0   2  10     5528.79     5359.97    221.93 o
   1   2  10       72.89      102.87     31.16 o
   2   2  10     6094.54     6205.78    234.51 o
   3   2  10      296.26      245.15     32.62 o
   4   2  10     1237.77     1333.54     74.96 o
   5   2  10      498.11      529.88     47.88 o
   6   2  10     4784.90     4503.38    141.48 o
   7   2  10       89.59       78.76     18.62 o
   8   2  10     7866.07     7950.90    194.17 o
   4   3  10      231.41      221.50     31.64 o
   5   3  10     1520.00     1533.62     81.00 o
   6   3  10       35.93       48.84     16.67 o
   7   3  10     6188.57     5859.26    161.24 o
   8   3  10       78.23      116.25     24.65 o
   9   3  10     6858.22     6849.94    241.10 o
   5   4  10      106.87       78.93     31.19 o
   6   4  10     4267.14     4148.83    197.29 o
   7   4  10       27.86       52.45     23.48 o
   8   4  10     4737.53     4852.63    213.71 o
   6   5  10       30.32        1.10     18.68 o
   2   0  11    11767.76    11824.00    359.89 o
   4   0  11     9075.36     8662.79    303.81 o
   1   1  11     4989.96     5027.75    128.05 o
   2   1  11        2.60       43.17     16.52 o
   3   1  11    12861.74    12675.14    266.28 o
   4   1  11      904.56      832.92    120.95 o
   5   1  11     7239.62     7324.28    276.70 o
   6   1  11      403.88      399.94     65.82 o
   1   2  11      166.69      142.27     37.60 o
   2   2  11    13629.41    13001.08    375.98 o
   3   2  11      509.56      550.73     50.89 o
   4   2  11     7774.45     7863.10    200.36 o
   5   2  11       78.22       86.81     24.37 o
   6   2  11     2600.72     2494.26    109.30 o
   7   2  11      235.96      255.81     36.03 o
   8   2  11      798.64      818.44     63.06 o
   9   2  11       83.59       68.03     33.10 o
  10   2  11     1192.08     1291.76    110.67 o
   4   3  11       64.48      117.53     24.54 o
   5   3  11      702.19      793.32     61.40 o
   6   3  11       77.07       73.14     21.95 o
   7   3  11     1986.83     1855.10     93.41 o
   8   3  11      131.42      192.96     32.38 o
   9   3  11      257.06      266.05     50.79 o
   5   4  11      316.39      324.89     60.16 o
   6   4  11      830.15      778.24     89.63 o
   7   4  11       83.31      118.82     34.94 o
   8   4  11     1307.72     1197.12    108.64 o
   5   5  11     1210.12     1159.29    112.41 o
   6   5  11       78.61      150.82     46.49 o
   0   0  12    11185.50    10340.46    343.30 o
   2   0  12     2914.30     2837.90    123.25 o
   4   0  12     3372.12     3504.04    195.31 o
   0   1  12      227.04      243.26     37.44 o
   1   1  12     8737.53     8970.52    184.52 o
   2   1  12      114.84      126.04     22.09 o
   3   1  12     2903.63     2799.11    144.31 o
   4   1  12      359.16      354.45     52.09 o
   5   1  12      341.14      354.30     44.50 o
   6   1  12      772.01      759.74     92.46 o
   0   2  12     8694.00     8209.67    306.96 o
   1   2  12      125.17      141.42     45.57 o
   2   2  12     3590.76     3738.49    204.00 o
   3   2  12      222.82      285.16     40.63 o
   4   2  12      433.36      453.58     49.60 o
   5   2  12      203.80      184.60     32.12 o
   6   2  12     3231.57     3341.50    335.18 o
   7   2  12       16.80       55.12     29.12 o
   8   2  12     8554.01     8092.42    256.49 o
   9   2  12       37.55       56.54     26.78 o
  10   2  12     2236.70     2140.44    149.41 o
  11   2  12       56.34       30.24     19.60 o
   3   3  12     4220.46     3998.79    147.70 o
   4   3  12      304.73      343.27     44.32 o
   5   3  12      800.70      826.40     66.75 o
   6   3  12      361.27      307.88     41.66 o
   7   3  12     7292.72     7319.37    284.23 o
   8   3  12      100.59       67.75     36.73 o
   9   3  12     3733.77     3602.61    201.31 o
   4   4  12      318.98      337.62     63.09 o
   5   4  12      220.41      245.77     54.11 o
   6   4  12     1512.06     1692.99    137.78 o
   7   4  12      251.62      187.75     45.71 o
   8   4  12     7040.09     6601.87    277.93 o
   5   5  12      345.38      300.02     59.37 o
   6   5  12      145.21      133.76     38.49 o
   2   0  13     3782.50     3624.05    145.09 o
   4   0  13     9185.53     9486.61    347.74 o
   1   1  13     1019.18     1098.17     64.82 o
   2   1  13      221.27      218.39     29.85 o
   3   1  13     3809.09     3918.06    124.26 o
   4   1  13      139.65      111.27     29.20 o
   5   1  13     9244.15     8672.59    231.75 o
   6   1  13       77.40      105.00     29.95 o
   1   2  13      701.24      781.00    112.11 o
   2   2  13     2379.96     2311.20    116.33 o
   3   2  13      755.98      769.04     66.32 o
   4   2  13     5966.76     5631.57    183.33 o
   5   2  13      831.95      803.98     74.30 o
   6   2  13     6372.62     6285.90    194.67 o
   7   2  13       43.99       47.51     23.01 o
   8   2  13      144.19       61.88     37.92 o
   9   2  13        3.11       14.31     18.32 o
  10   2  13     2215.31     2155.80    156.31 o
   3   3  13     6058.42     5753.71    268.47 o
   4   3  13      243.17      161.30     33.32 o
   5   3  13     4301.20     4357.64    160.93 o
   6   3  13      128.48      131.34     31.15 o
   7   3  13     1600.73     1489.69     92.63 o
   8   3  13        2.84       59.91     22.04 o
   4   4  13     4611.05     4598.03    241.77 o
   5   4  13       44.95       62.59     32.70 o
   6   4  13     2502.95     2410.19    173.78 o
   7   4  13       45.22       40.11     27.96 o
   8   4  13       26.88       57.47     32.79 o
   4   5  13        8.79       -8.40     23.22 o
   5   5  13     2665.42     2651.07    184.66 o
   6   5  13      151.32      113.59     39.79 o
   0   0  14    13778.15    14253.21    447.74 o
   2   0  14     2274.57     2303.29    120.58 o
   4   0  14      299.40      300.06     45.64 o
   0   1  14       47.10       20.57     18.14 o
   1   1  14     7256.14     7327.88    155.50 o
   2   1  14      153.30      144.29     26.20 o
   3   1  14     1220.83     1249.91     72.48 o
   4   1  14      297.17      304.25     44.22 o
   5   1  14      839.83      920.30     91.89 o
   6   1  14       18.91       21.79     16.13 o
   7   1  14     4294.38     4116.32    230.59 o
   8   1  14       32.80        3.68     22.00 o
   0   2  14     8508.80     8060.56    329.54 o
   1   2  14       81.69       45.56     62.39 o
   2   2  14     3582.71     3517.99    150.33 o
   3   2  14        8.45       21.31     29.96 o
   4   2  14      395.05      411.92     50.27 o
   5   2  14       27.82       49.46     21.75 o
   6   2  14     1962.54     1931.38    118.66 o
   7   2  14        1.66        3.65     17.42 o
   8   2  14     3666.97     3650.88    153.88 o
   9   2  14       15.57      -22.51     23.03 o
  10   2  14     3667.07     3325.17    203.86 o
   2   3  14       99.90       49.09     39.62 o
   3   3  14      719.51      759.81    100.75 o
   4   3  14        8.67       24.00     34.98 o
   5   3  14      736.92      698.18     66.81 o
   6   3  14       39.07       93.32     28.65 o
   7   3  14     1859.33     1791.54    139.14 o
   8   3  14        6.27       56.48     30.75 o
   3   4  14        2.09       -4.85     22.76 o
   4   4  14      294.65      315.39     69.24 o
   5   4  14       33.11      122.59     49.62 o
   6   4  14      747.42      841.37    105.68 o
   7   4  14       15.19       20.51     24.08 o
   8   4  14     1948.97     1851.44    156.37 o
   4   5  14       42.67       91.50     39.61 o
   5   5  14      214.68      217.78     55.54 o
   6   5  14        6.54       44.71     24.91 o
   2   0  15     1268.57     1385.68    102.54 o
   4   0  15     4359.76     4615.56    183.44 o
   1   1  15      145.68      217.91     30.06 o
   2   1  15       12.12       -6.42     15.46 o
   3   1  15     3286.14     3078.85    118.86 o
   4   1  15        6.04        5.53     21.43 o
   5   1  15     6980.63     6992.94    223.98 o
   6   1  15        6.12      -21.94     21.94 o
   7   1  15     1183.17     1137.71    124.78 o
   8   1  15        7.19       39.19     29.37 o
   9   1  15      960.66      825.21    107.81 o
  10   1  15       10.72       39.40     29.72 o
   1   2  15       80.67       82.85     24.16 o
   2   2  15     1187.77     1181.07    144.88 o
   3   2  15       22.96       14.59     17.54 o
   4   2  15     5429.79     5477.68    357.84 o
   5   2  15       68.57      116.52     69.12 o
   6   2  15     4532.42     4354.16    174.55 o
   7   2  15       71.99       73.41     28.95 o
   8   2  15       67.33       43.81     27.51 o
   9   2  15       51.39       60.25     43.39 o
  10   2  15     1917.70     1829.32    157.14 o
   1   3  15      105.38       97.12     44.02 o
   2   3  15       36.04      115.56     42.83 o
   3   3  15     2074.48     2015.39    169.27 o
   4   3  15       69.42       43.00     21.51 o
   5   3  15     5799.62     5446.99    197.02 o
   6   3  15       43.51       48.84     24.33 o
   7   3  15     1337.97     1230.53     91.87 o
   8   3  15       11.42       33.66     29.29 o
   2   4  15      369.72      331.09     73.62 o
   3   4  15       16.70       23.70     27.68 o
   4   4  15     4253.41     4400.15    256.89 o
   5   4  15      112.06      102.89     45.40 o
   6   4  15     2551.16     2363.24    186.18 o
   7   4  15      174.57      167.10     55.04 o
   8   4  15       28.27      -37.54     37.54 o
   3   5  15     1614.53     1513.80    154.03 o
   4   5  15      120.57      130.67     50.81 o
   5   5  15     2866.66     3062.72    215.86 o
   6   5  15       40.00       76.37     38.46 o
   0   0  16     7029.60     7147.76    332.69 o
   2   0  16     2183.99     2333.51    168.30 o
   4   0  16      386.98      365.32     92.12 o
   6   0  16     1674.60     1583.68    156.26 o
   0   1  16      118.63      178.76     39.04 o
   1   1  16     4941.65     5025.58    137.98 o
   2   1  16      112.98       92.17     19.23 o
   3   1  16      678.53      765.65     61.87 o
   4   1  16       44.15       64.08     30.49 o
   5   1  16     1041.46     1150.22    132.56 o
   6   1  16       43.68       35.75     27.30 o
   7   1  16     1891.22     1711.98    160.17 o
   8   1  16       77.52       26.49     25.67 o
   9   1  16     2711.87     2649.91    201.54 o
  10   1  16       19.30       20.57     21.60 o
  11   1  16     1175.25     1083.42    128.67 o
   0   2  16     6380.95     6621.53    240.22 o
   1   2  16       45.01       82.69     26.45 o
   2   2  16     1997.85     1984.81    121.33 o
   3   2  16        0.54      -25.02     25.02 o
   4   2  16      499.72      391.88     55.41 o
   5   2  16      105.99      104.49     28.55 o
   6   2  16     1003.21     1084.60     89.21 o
   7   2  16      251.31      267.85     46.39 o
   8   2  16     2359.18     2294.25    183.83 o
   9   2  16       20.06        1.02     22.07 o
   1   3  16     5039.47     5014.56    284.18 o
   2   3  16       34.34       -1.43     22.27 o
   3   3  16      371.99      324.38     71.37 o
   4   3  16       41.42       84.07     29.30 o
   5   3  16      410.43      288.55     45.37 o
   6   3  16       14.43       14.45     21.79 o
   7   3  16     1154.99     1167.05     92.96 o
   8   3  16      127.15       83.56     49.92 o
   2   4  16     1432.60     1315.47    147.15 o
   3   4  16       17.23       42.97     37.14 o
   4   4  16      252.62      200.64     62.69 o
   5   4  16       71.23       79.04     43.90 o
   6   4  16      516.51      491.40     87.45 o
   7   4  16      152.18      123.50     51.61 o
   8   4  16     2067.00     1940.99    175.05 o
   2   5  16       20.81       66.82     40.34 o
   3   5  16      213.09      258.24     71.11 o
   4   5  16        6.79      -15.94     26.89 o
   5   5  16      231.42      204.16     62.72 o
   2   0  17     2872.41     3099.79    158.50 o
   4   0  17     4235.80     4268.15    187.65 o
   6   0  17     1965.92     2144.95    186.91 o
   8   0  17       94.69       70.00     48.56 o
   1   1  17     1518.34     1583.77     80.07 o
   2   1  17       62.92       61.22     17.85 o
   3   1  17     3634.00     3601.83    138.97 o
   4   1  17       47.31       22.89     15.73 o
   5   1  17     3303.14     3450.13    168.32 o
   6   1  17       64.09       67.20     36.71 o
   7   1  17      661.71      428.39     84.88 o
   8   1  17       29.31       92.80     44.82 o
   9   1  17      442.93      421.90     81.10 o
  10   1  17       63.72        5.61     32.77 o
  11   1  17     1618.47     1656.95    167.81 o
   1   2  17       89.07       87.79     24.47 o
   2   2  17     2405.69     2347.52    113.45 o
   3   2  17       40.47       33.92     59.45 o
   4   2  17     4282.31     4433.19    189.26 o
   5   2  17        8.51       12.57     24.91 o
   6   2  17     1257.66     1363.35    104.95 o
   7   2  17      215.45      209.33     70.36 o
   8   2  17      211.13      282.53     71.96 o
   9   2  17      281.91      238.40     64.05 o
   1   3  17      292.32      298.06     78.03 o
   2   3  17       32.80       67.25     44.44 o
   3   3  17     2734.23     2695.40    213.82 o
   4   3  17        3.39       67.11     43.87 o
   5   3  17     2695.85     2513.21    142.13 o
   6   3  17       13.25       24.73     20.32 o
   7   3  17      406.69      356.79    119.48 o
   8   3  17       24.74       14.17     28.23 o
   1   4  17       74.02       32.18     32.37 o
   2   4  17     1052.48     1100.66    137.86 o
   3   4  17       14.34        2.09     25.39 o
   4   4  17     2284.84     2374.15    203.32 o
   5   4  17       18.02        9.01     26.39 o
   6   4  17      827.45      684.55    107.45 o
   7   4  17        8.55       -1.56     25.47 o
   8   4  17      161.11      178.39     65.85 o
   0   0  18      928.83      968.07    130.21 o
   2   0  18     2650.61     2675.89    152.87 o
   4   0  18      382.83      430.82     61.94 o
   6   0  18     2402.32     2616.14    213.80 o
   8   0  18     1831.41     1948.88    186.68 o
   0   1  18        6.28       -2.50     34.46 o
   1   1  18     1422.49     1515.52     80.41 o
   2   1  18       11.95       22.86     15.01 o
   3   1  18     1654.87     1580.95     95.67 o
   4   1  18       87.07       95.55     25.60 o
   5   1  18      147.04      206.95     37.21 o
   6   1  18       18.35       19.31     21.50 o
   7   1  18     3115.68     3347.86    241.17 o
   8   1  18       34.66        6.69     23.83 o
   9   1  18     2540.34     2529.88    210.75 o
  10   1  18       31.24      -34.80     34.80 o
   0   2  18     1317.58     1504.38    164.63 o
   1   2  18        6.61       29.23     21.84 o
   2   2  18     1898.31     1869.22    105.07 o
   3   2  18       12.35       16.72     20.15 o
   4   2  18      662.95      679.52    175.17 o
   5   2  18       32.33       42.84     23.95 o
   6   2  18     1303.31     1320.77    106.53 o
   7   2  18       37.11       59.55     28.67 o
   8   2  18     3271.22     3309.21    237.52 o
   0   3  18      118.94      192.36     64.00 o
   1   3  18     1191.79     1258.15    107.93 o
   2   3  18       94.63      140.05     47.13 o
   3   3  18     1350.97     1544.03    169.49 o
   4   3  18       21.71       36.70     32.96 o
   5   3  18       89.89      220.52     69.09 o
   6   3  18       54.29      -29.26     36.37 o
   2   0  19     3348.68     3440.70    252.23 o
   1   1  19     1773.65     1683.83    174.38 o
   2   1  19       14.42      -17.26     21.56 o
   3   1  19     2498.35     2965.86    232.59 o
   4   1  19        6.09      -34.25     34.25 o
   3   2  19       19.62      -33.32     46.90 o
   4   2  19     1540.62     1674.09    174.46 o
 
